# Supplementary material for: Discovery of Potential Therapeutic Drugs for COVID-19 Through Logistic Matrix Factorization With Kernel Diffusion
Source: Front Microbiol. 2022 Feb 28;13:740382. doi: 10.3389/fmicb.2022.740382 (PMC8919055; doi:10.3389/fmicb.2022.740382)
Supplement: Supplementary file 1 [file Data_Sheet_1.ZIP]

Archive with 200 entries (185 files):
- dataset+codes-VDA-KLMF/
- dataset+codes-VDA-KLMF/.DS_Store
- dataset+codes-VDA-KLMF/.gitattributes
- dataset+codes-VDA-KLMF/.gitignore
- dataset+codes-VDA-KLMF/.idea/
- dataset+codes-VDA-KLMF/.idea/.gitignore
- dataset+codes-VDA-KLMF/.idea/inspectionProfiles/
- dataset+codes-VDA-KLMF/.idea/inspectionProfiles/profiles_settings.xml
- dataset+codes-VDA-KLMF/.idea/inspectionProfiles/Project_Default.xml
- dataset+codes-VDA-KLMF/.idea/misc.xml
- dataset+codes-VDA-KLMF/.idea/modules.xml
- dataset+codes-VDA-KLMF/.idea/rAvailablePackageCache.xml
- dataset+codes-VDA-KLMF/.idea/rGraphicsSettings.xml
- dataset+codes-VDA-KLMF/.idea/rSettings.xml
- dataset+codes-VDA-KLMF/.idea/VDA-DNILMF.iml
- dataset+codes-VDA-KLMF/.idea/workspace.xml
- dataset+codes-VDA-KLMF/code/
- dataset+codes-VDA-KLMF/code/.DS_Store
- dataset+codes-VDA-KLMF/code/.Rhistory
- dataset+codes-VDA-KLMF/code/calAUPR.R
- dataset+codes-VDA-KLMF/code/calcDeriv.R
- dataset+codes-VDA-KLMF/code/calcLogLik.R
- dataset+codes-VDA-KLMF/code/calcPredScore.R
- dataset+codes-VDA-KLMF/code/calculate_measures_by_threshold.R
- dataset+codes-VDA-KLMF/code/case_study_KLMF.R
- dataset+codes-VDA-KLMF/code/constrNeig.R
- dataset+codes-VDA-KLMF/code/demo_VDA-KLMF.R
- dataset+codes-VDA-KLMF/code/doCrossValidation.R
- dataset+codes-VDA-KLMF/code/doCrossValidationByCol.R
- dataset+codes-VDA-KLMF/code/doCrossValidationByRow.R
- dataset+codes-VDA-KLMF/code/fastKF.cpp
- dataset+codes-VDA-KLMF/code/fastKgipMat.cpp
- dataset+codes-VDA-KLMF/code/getCvIndex.R
- dataset+codes-VDA-KLMF/code/inferZeros.R
- dataset+codes-VDA-KLMF/code/log1pexp.cpp
- dataset+codes-VDA-KLMF/code/sigmoid.cpp
- dataset+codes-VDA-KLMF/code/updateUV.R
- dataset+codes-VDA-KLMF/datasets/
- dataset+codes-VDA-KLMF/datasets/.DS_Store
- dataset+codes-VDA-KLMF/datasets/Accession-number-all 3 datasets/
- dataset+codes-VDA-KLMF/datasets/Accession-number-all 3 datasets/.DS_Store
- dataset+codes-VDA-KLMF/datasets/Accession-number-all 3 datasets/dataset1/
- dataset+codes-VDA-KLMF/datasets/Accession-number-all 3 datasets/dataset1/.DS_Store
- dataset+codes-VDA-KLMF/datasets/Accession-number-all 3 datasets/dataset1/accession number+URL-virus-dataset 1.xlsx
- dataset+codes-VDA-KLMF/datasets/Accession-number-all 3 datasets/dataset1/accession number-drug-dataset 1.xlsx
- dataset+codes-VDA-KLMF/datasets/Accession-number-all 3 datasets/dataset2/
- dataset+codes-VDA-KLMF/datasets/Accession-number-all 3 datasets/dataset2/.DS_Store
- dataset+codes-VDA-KLMF/datasets/Accession-number-all 3 datasets/dataset2/accession number+URL-virus-dataset 2.xlsx
- dataset+codes-VDA-KLMF/datasets/Accession-number-all 3 datasets/dataset2/accession number-drug-dataset 2.xlsx
- dataset+codes-VDA-KLMF/datasets/Accession-number-all 3 datasets/dataset3/
- dataset+codes-VDA-KLMF/datasets/Accession-number-all 3 datasets/dataset3/.DS_Store
- dataset+codes-VDA-KLMF/datasets/Accession-number-all 3 datasets/dataset3/accession number+URL-virus-dataset 3.xlsx
- dataset+codes-VDA-KLMF/datasets/Accession-number-all 3 datasets/dataset3/accession number-drug-dataset 3.xlsx
- dataset+codes-VDA-KLMF/datasets/dataset1/
- dataset+codes-VDA-KLMF/datasets/dataset1/.DS_Store
- dataset+codes-VDA-KLMF/datasets/dataset1/drug name.txt
- dataset+codes-VDA-KLMF/datasets/dataset1/drug SMILES.xlsx
- dataset+codes-VDA-KLMF/datasets/dataset1/vd_admat_dgc.txt
- dataset+codes-VDA-KLMF/datasets/dataset1/vd_simmat_dc.txt
- dataset+codes-VDA-KLMF/datasets/dataset1/vd_simmat_dg.txt
- dataset+codes-VDA-KLMF/datasets/dataset1/Virus FASTA/
- dataset+codes-VDA-KLMF/datasets/dataset1/Virus FASTA/2019-nCoV.fasta
- dataset+codes-VDA-KLMF/datasets/dataset1/Virus FASTA/A-H1N1.fasta
- dataset+codes-VDA-KLMF/datasets/dataset1/Virus FASTA/A-H5N1.fasta
- dataset+codes-VDA-KLMF/datasets/dataset1/Virus FASTA/A-H7N9.fasta
- dataset+codes-VDA-KLMF/datasets/dataset1/Virus FASTA/Cytomegalovirus.fasta
- dataset+codes-VDA-KLMF/datasets/dataset1/Virus FASTA/Hendra.fasta
- dataset+codes-VDA-KLMF/datasets/dataset1/Virus FASTA/Hepatitis C virus.fasta
- dataset+codes-VDA-KLMF/datasets/dataset1/Virus FASTA/HIV-1.fasta
- dataset+codes-VDA-KLMF/datasets/dataset1/Virus FASTA/HIV-2.fasta
- dataset+codes-VDA-KLMF/datasets/dataset1/Virus FASTA/Middle East respiratory syndrome-related coronavirus.fasta
- dataset+codes-VDA-KLMF/datasets/dataset1/Virus FASTA/respiratory syncytial.fasta
- dataset+codes-VDA-KLMF/datasets/dataset1/Virus FASTA/SARS.fasta
- dataset+codes-VDA-KLMF/datasets/dataset1/Virus FASTA/virus fasta url.xlsx
- dataset+codes-VDA-KLMF/datasets/dataset1/virus name.txt
- dataset+codes-VDA-KLMF/datasets/dataset2/
- dataset+codes-VDA-KLMF/datasets/dataset2/.DS_Store
- dataset+codes-VDA-KLMF/datasets/dataset2/drug name.txt
- dataset+codes-VDA-KLMF/datasets/dataset2/drug SMILES.xlsx
- dataset+codes-VDA-KLMF/datasets/dataset2/vd2_admat_dgc.txt
- dataset+codes-VDA-KLMF/datasets/dataset2/vd2_simmat_dc.txt
- dataset+codes-VDA-KLMF/datasets/dataset2/vd2_simmat_dg.txt
- dataset+codes-VDA-KLMF/datasets/dataset2/virus FASTA/
- dataset+codes-VDA-KLMF/datasets/dataset2/virus FASTA/Adenovirus.fasta
- dataset+codes-VDA-KLMF/datasets/dataset2/virus FASTA/Andes virus.fasta
- dataset+codes-VDA-KLMF/datasets/dataset2/virus FASTA/Bunyamwera.fasta
- dataset+codes-VDA-KLMF/datasets/dataset2/virus FASTA/Chikungunya.fasta
- dataset+codes-VDA-KLMF/datasets/dataset2/virus FASTA/Crimean-Congo.fasta
- dataset+codes-VDA-KLMF/datasets/dataset2/virus FASTA/Cytomegalovirus.fasta
- dataset+codes-VDA-KLMF/datasets/dataset2/virus FASTA/Dengue.fasta
- dataset+codes-VDA-KLMF/datasets/dataset2/virus FASTA/ebolavirus.fasta
- dataset+codes-VDA-KLMF/datasets/dataset2/virus FASTA/echovirus1.fasta
- dataset+codes-VDA-KLMF/datasets/dataset2/virus FASTA/Enterovirus A.fasta
- dataset+codes-VDA-KLMF/datasets/dataset2/virus FASTA/Enterovirus B.fasta
- dataset+codes-VDA-KLMF/datasets/dataset2/virus FASTA/Enterovirus C.fasta
- dataset+codes-VDA-KLMF/datasets/dataset2/virus FASTA/Enterovirus D.fasta
- dataset+codes-VDA-KLMF/datasets/dataset2/virus FASTA/Enterovirus J.fasta
- dataset+codes-VDA-KLMF/datasets/dataset2/virus FASTA/Epstein-Barr virus.fasta
- dataset+codes-VDA-KLMF/datasets/dataset2/virus FASTA/Hantavirus.fasta
- dataset+codes-VDA-KLMF/datasets/dataset2/virus FASTA/Hendra virus.fasta
- dataset+codes-VDA-KLMF/datasets/dataset2/virus FASTA/Hepatitis A virus.fasta
- dataset+codes-VDA-KLMF/datasets/dataset2/virus FASTA/Hepatitis B virus.fasta
- dataset+codes-VDA-KLMF/datasets/dataset2/virus FASTA/Hepatitis C virus.fasta
- dataset+codes-VDA-KLMF/datasets/dataset2/virus FASTA/Hepatitis D virus.fasta
- dataset+codes-VDA-KLMF/datasets/dataset2/virus FASTA/Hepatitis E virus.fasta
- dataset+codes-VDA-KLMF/datasets/dataset2/virus FASTA/Herpes simplex virus 1.fasta
- dataset+codes-VDA-KLMF/datasets/dataset2/virus FASTA/Human Astrovirus.fasta
- dataset+codes-VDA-KLMF/datasets/dataset2/virus FASTA/Human coronavirus OC43.fasta
- dataset+codes-VDA-KLMF/datasets/dataset2/virus FASTA/Human coronavirus strain 229E.fasta
- dataset+codes-VDA-KLMF/datasets/dataset2/virus FASTA/Human coronavirus strain NL63.fasta
- dataset+codes-VDA-KLMF/datasets/dataset2/virus FASTA/Human herpesvirus 6.fasta
- dataset+codes-VDA-KLMF/datasets/dataset2/virus FASTA/Human herpesvirus 7.fasta
- dataset+codes-VDA-KLMF/datasets/dataset2/virus FASTA/Human immunodeficiency virus 1.fasta
- dataset+codes-VDA-KLMF/datasets/dataset2/virus FASTA/Human immunodeficiency virus 2.fasta
- dataset+codes-VDA-KLMF/datasets/dataset2/virus FASTA/Human metapneumovirus.fasta
- dataset+codes-VDA-KLMF/datasets/dataset2/virus FASTA/Human papillomavirus.fasta
- dataset+codes-VDA-KLMF/datasets/dataset2/virus FASTA/Human parainfluenza virus 1.fasta
- dataset+codes-VDA-KLMF/datasets/dataset2/virus FASTA/Human rhinovirus A.fasta
- dataset+codes-VDA-KLMF/datasets/dataset2/virus FASTA/Human rhinovirus B.fasta
- dataset+codes-VDA-KLMF/datasets/dataset2/virus FASTA/Influenza A virus.fasta
- dataset+codes-VDA-KLMF/datasets/dataset2/virus FASTA/Influenza B virus.fasta
- dataset+codes-VDA-KLMF/datasets/dataset2/virus FASTA/Influenza C virus.fasta
- dataset+codes-VDA-KLMF/datasets/dataset2/virus FASTA/Japanese encephalitis virus.fasta
- dataset+codes-VDA-KLMF/datasets/dataset2/virus FASTA/Kunjin virus.fasta
- dataset+codes-VDA-KLMF/datasets/dataset2/virus FASTA/Lassa virus.fasta
- dataset+codes-VDA-KLMF/datasets/dataset2/virus FASTA/Mammarenavirus lymphocytic choriomeningitis virus.fasta
- dataset+codes-VDA-KLMF/datasets/dataset2/virus FASTA/Marburg virus.fasta
- dataset+codes-VDA-KLMF/datasets/dataset2/virus FASTA/Measles virus.fasta
- dataset+codes-VDA-KLMF/datasets/dataset2/virus FASTA/Middle East respiratory syndrome coronavirus.fasta
- dataset+codes-VDA-KLMF/datasets/dataset2/virus FASTA/Molluscum contagiosum virus.fasta
- dataset+codes-VDA-KLMF/datasets/dataset2/virus FASTA/Nipah virus.fasta
- dataset+codes-VDA-KLMF/datasets/dataset2/virus FASTA/Norovirus.fasta
- dataset+codes-VDA-KLMF/datasets/dataset2/virus FASTA/Parechovirus A3.fasta
- dataset+codes-VDA-KLMF/datasets/dataset2/virus FASTA/Parvovirus B19.fasta
- dataset+codes-VDA-KLMF/datasets/dataset2/virus FASTA/Powassan virus.fasta
- dataset+codes-VDA-KLMF/datasets/dataset2/virus FASTA/Rabies virus.fasta
- dataset+codes-VDA-KLMF/datasets/dataset2/virus FASTA/Ravn virus.fasta
- dataset+codes-VDA-KLMF/datasets/dataset2/virus FASTA/Respiratory syncytial virus.fasta
- dataset+codes-VDA-KLMF/datasets/dataset2/virus FASTA/Rift Valley fever virus.fasta
- dataset+codes-VDA-KLMF/datasets/dataset2/virus FASTA/Ross River virus.fasta
- dataset+codes-VDA-KLMF/datasets/dataset2/virus FASTA/Rubella virus.fasta
- dataset+codes-VDA-KLMF/datasets/dataset2/virus FASTA/Saffold virus.fasta
- dataset+codes-VDA-KLMF/datasets/dataset2/virus FASTA/SARS-CoV-2.fasta
- dataset+codes-VDA-KLMF/datasets/dataset2/virus FASTA/Severe acute respiratory syndrome coronavirus.fasta
- dataset+codes-VDA-KLMF/datasets/dataset2/virus FASTA/Severe fever with thrombocytopenia syndrome virus.fasta
- dataset+codes-VDA-KLMF/datasets/dataset2/virus FASTA/Sindbis virus.fasta
- dataset+codes-VDA-KLMF/datasets/dataset2/virus FASTA/Tick-borne encephalitis virus.fasta
- dataset+codes-VDA-KLMF/datasets/dataset2/virus FASTA/Vaccinia virus.fasta
- dataset+codes-VDA-KLMF/datasets/dataset2/virus FASTA/Vesicular stomatitis virus.fasta
- dataset+codes-VDA-KLMF/datasets/dataset2/virus FASTA/virus fasta url.xlsx
- dataset+codes-VDA-KLMF/datasets/dataset2/virus FASTA/West Nile virus.fasta
- dataset+codes-VDA-KLMF/datasets/dataset2/virus FASTA/Yellow fever virus.fasta
- dataset+codes-VDA-KLMF/datasets/dataset2/virus FASTA/Zika virus.fasta
- dataset+codes-VDA-KLMF/datasets/dataset2/virus name.txt
- dataset+codes-VDA-KLMF/datasets/dataset3/
- dataset+codes-VDA-KLMF/datasets/dataset3/.DS_Store
- dataset+codes-VDA-KLMF/datasets/dataset3/drug name.txt
- dataset+codes-VDA-KLMF/datasets/dataset3/drug SMILES.xlsx
- dataset+codes-VDA-KLMF/datasets/dataset3/vd3_admat_dgc.txt
- dataset+codes-VDA-KLMF/datasets/dataset3/vd3_simmat_dc.txt
- dataset+codes-VDA-KLMF/datasets/dataset3/vd3_simmat_dg.txt
- dataset+codes-VDA-KLMF/datasets/dataset3/virus FASTA/
- dataset+codes-VDA-KLMF/datasets/dataset3/virus FASTA/2019-nCoV.fasta
- dataset+codes-VDA-KLMF/datasets/dataset3/virus FASTA/A-H1N1.fasta
- dataset+codes-VDA-KLMF/datasets/dataset3/virus FASTA/A-H5N1.fasta
- dataset+codes-VDA-KLMF/datasets/dataset3/virus FASTA/A-H7N9.fasta
- dataset+codes-VDA-KLMF/datasets/dataset3/virus FASTA/Andes virus(ANDV).fasta
- dataset+codes-VDA-KLMF/datasets/dataset3/virus FASTA/coxsackievirus B3 (CVB3).fasta
- dataset+codes-VDA-KLMF/datasets/dataset3/virus FASTA/Cytomegalovirus.fasta
- dataset+codes-VDA-KLMF/datasets/dataset3/virus FASTA/Ebola virus(EBOV) .fasta
- dataset+codes-VDA-KLMF/datasets/dataset3/virus FASTA/Epstein-Barr virus.fasta
- dataset+codes-VDA-KLMF/datasets/dataset3/virus FASTA/H3N2.fasta
- dataset+codes-VDA-KLMF/datasets/dataset3/virus FASTA/HCoV-229E.fasta
- dataset+codes-VDA-KLMF/datasets/dataset3/virus FASTA/HCoV-EMC.fasta
- dataset+codes-VDA-KLMF/datasets/dataset3/virus FASTA/HCoV-HKU1.fasta
- dataset+codes-VDA-KLMF/datasets/dataset3/virus FASTA/HCoV-NL63.fasta
- dataset+codes-VDA-KLMF/datasets/dataset3/virus FASTA/HCoV-OC43.fasta
- dataset+codes-VDA-KLMF/datasets/dataset3/virus FASTA/Hendra.fasta
- dataset+codes-VDA-KLMF/datasets/dataset3/virus FASTA/Hepatitis B virus.fasta
- dataset+codes-VDA-KLMF/datasets/dataset3/virus FASTA/Hepatitis C virus.fasta
- dataset+codes-VDA-KLMF/datasets/dataset3/virus FASTA/Hepatitis D virus.fasta
- dataset+codes-VDA-KLMF/datasets/dataset3/virus FASTA/HIV-1.fasta
- dataset+codes-VDA-KLMF/datasets/dataset3/virus FASTA/HIV-2.fasta
- dataset+codes-VDA-KLMF/datasets/dataset3/virus FASTA/HSV-1.fasta
- dataset+codes-VDA-KLMF/datasets/dataset3/virus FASTA/HSV-2.fasta
- dataset+codes-VDA-KLMF/datasets/dataset3/virus FASTA/human enteric coronavirus.fasta
- dataset+codes-VDA-KLMF/datasets/dataset3/virus FASTA/Human rhinovirus.fasta
- dataset+codes-VDA-KLMF/datasets/dataset3/virus FASTA/Influenza B virus.fasta
- dataset+codes-VDA-KLMF/datasets/dataset3/virus FASTA/Middle East respiratory syndrome-related coronavirus.fasta
- dataset+codes-VDA-KLMF/datasets/dataset3/virus FASTA/Norovirus.fasta
- dataset+codes-VDA-KLMF/datasets/dataset3/virus FASTA/parainfluenza virus 1(HPIV1).fasta
- dataset+codes-VDA-KLMF/datasets/dataset3/virus FASTA/parainfluenza virus 2(HPIV2).fasta
- dataset+codes-VDA-KLMF/datasets/dataset3/virus FASTA/parainfluenza virus 3(HPIV3).fasta
- dataset+codes-VDA-KLMF/datasets/dataset3/virus FASTA/respiratory syncytial.fasta
- dataset+codes-VDA-KLMF/datasets/dataset3/virus FASTA/Rotavirus.fasta
- dataset+codes-VDA-KLMF/datasets/dataset3/virus FASTA/SARS.fasta
- dataset+codes-VDA-KLMF/datasets/dataset3/virus FASTA/The encephalomyocarditis virus(EMCV).fasta
- dataset+codes-VDA-KLMF/datasets/dataset3/virus FASTA/virus fasta url.xlsx
- dataset+codes-VDA-KLMF/datasets/dataset3/virus name.txt
- dataset+codes-VDA-KLMF/README.md
