# Supplementary material for: Discovery of Potential Therapeutic Drugs for COVID-19 Through Logistic Matrix Factorization With Kernel Diffusion
Source: Front Microbiol. 2022 Feb 28;13:740382. doi: 10.3389/fmicb.2022.740382 (PMC8919055; doi:10.3389/fmicb.2022.740382)
Supplement: Supplementary file 1 [file Data_Sheet_1.ZIP › dataset+codes-VDA-KLMF/code/case_study_KLMF.R]

## The following code is used for reproducing
## the results in the following paper:
## Predicting drug-target interactions by dual-network
## integrated logistica matrix factorization

## rm(list = ls())
## setwd("YourDir\\DNILMF")
library(Rcpp)
# current data set name
db <- 'vd3'

switch (db,
  en = {
    cat("en data\n")
    flush.console()
    sd <- read.table("e_simmat_dc.txt")
    sd <- as.matrix(sd)
    st <- read.table("e_simmat_dg.txt")
    st <- as.matrix(st)
    Y <- read.table("e_admat_dgc.txt")
    Y <- as.matrix(Y) 
    Y <- t(Y)         
  },
  ic = {
    cat("ic data\n")
    flush.console()
    sd <- read.table("ic_simmat_dc.txt")
    sd <- as.matrix(sd)
    st <- read.table("ic_simmat_dg.txt")
    st <- as.matrix(st)
    Y <- read.table("ic_admat_dgc.txt")
    Y <- as.matrix(Y)
    Y <- t(Y)
  },
  gpcr = {
    cat("gpcr data\n")
    flush.console()
    sd <- read.table("gpcr_simmat_dc.txt")
    sd <- as.matrix(sd)
    st <- read.table("gpcr_simmat_dg.txt")
    st <- as.matrix(st)
    Y <- read.table("gpcr_admat_dgc.txt")
    Y <- as.matrix(Y)
    Y <- t(Y)
  },
  nr = {
    cat("nr data\n")
    flush.console()
    sd <- read.table("nr_simmat_dc.txt")
    sd <- as.matrix(sd)
    st <- read.table("nr_simmat_dg.txt")
    st <- as.matrix(st)
    Y <- read.table("nr_admat_dgc.txt")
    Y <- as.matrix(Y)
    Y <- t(Y)
  },
  lp = {
    cat("lp data\n")
    flush.console()
    sd <- read.table("lp_simmat_dc.txt")
    sd <- as.matrix(sd)
    st <- read.table("lp_simmat_dg.txt")
    st <- as.matrix(st)
    Y <- read.table("lp_admat_dgc.txt")
    Y <- as.matrix(Y)
    Y <- t(Y)
  },
  vd = {
    cat("vd data\n")
    flush.console()
    sd <- read.table("../datasets/vd_simmat_dc.txt")
    sd <- as.matrix(sd)
    st <- read.table("../datasets/vd_simmat_dg.txt")
    st <- as.matrix(st)
    Y <- read.table("../datasets/vd_admat_dgc.txt")
    Y <- as.matrix(Y)
    Y <- Y
  },
  vd2 = {
    cat("vd2 data\n")
    flush.console()
    sd <- read.table("../datasets/vd2_simmat_dc.txt")
    sd <- as.matrix(sd)
    st <- read.table("../datasets/vd2_simmat_dg.txt")
    st <- as.matrix(st)
    Y <- read.table("../datasets/vd2_admat_dgc.txt")
    Y <- as.matrix(Y)
    Y <- Y
  },
  vd3 = {
    cat("vd3 data\n")
    flush.console()
    sd <- read.table("../datasets/vd3_simmat_dc.txt")
    sd <- as.matrix(sd)
    st <- read.table("../datasets/vd3_simmat_dg.txt")
    st <- as.matrix(st)
    Y <- read.table("../datasets/vd3_admat_dgc.txt")
    Y <- as.matrix(Y)
    Y <- Y
  },
  srep = {
    cat("Scientific Reports data\n")
    flush.console()
    sd <- read.table("drug ChemSimilarity.txt", sep = ",")
    sd <- data.matrix(sd)
    st <- read.table("target SeqSimilarity.txt", sep = ",")
    st <- data.matrix(st)
    Y <- read.table("adjacent Matrix.txt", sep = ",")
    Y <- data.matrix(Y)
  },
  stop("db should be one of the follows: {en, ic, gpcr, nr, vd, vd2 or srep}\n")
)

## load required packages
pkgs <- c("matrixcalc", "data.table", "Rcpp", "ROCR", "Bolstad2", "MESS")
rPkgs <- lapply(pkgs, require, character.only = TRUE)

## source required R files
rSourceNames <- c("constrNeig.R", 
                  "inferZeros.R",
                  "calcLogLik.R",
                  "calcDeriv.R",
                  "updateUV.R",
                  "calcPredScore.R",
                  "calAUPR.R",
                  "calcPredScore.R")

rSN <- lapply(rSourceNames, source, verbose = FALSE)

## sourceCPP required C++ files
cppSourceNames <- c("fastKF.cpp", "fastKgipMat.cpp", "log1pexp.cpp", "sigmoid.cpp")
cppSN <- lapply(cppSourceNames, sourceCpp, verbose = FALSE)

## convert to kernel
isKernel <- TRUE
if (isKernel) {
  if (!isSymmetric(sd)) {
    sd <- (sd + t(sd)) / 2
  }
  epsilon <- 0.1
  while (!is.positive.semi.definite(sd)) {
    sd <- sd + epsilon * diag(nrow(sd))
  }
  if (!isSymmetric(st)) {
    st <- (st + t(st)) / 2
  }
  epsilon <- 0.1
  while (!is.positive.semi.definite(st)) {
    st <- st + epsilon * diag(nrow(st))
  }
}


## hyper-parameters

isDefaultPara <- FALSE
numLat = 100
cc = 10
thisAlpha = 0.8
lamU = 6
lamV = 5
K1 = 9


## values according to hyper-parameters
thisBeta <- (1 - thisAlpha)/2
thisGamma <- 1 - thisAlpha - thisBeta


# main loop
flush.console()
Yr <- inferZeros(Y, sd, K = K1)
Yc <- inferZeros(t(Y), st, K = K1)
KgipD <- fastKgipMat(Yr, 1)
KgipT <- fastKgipMat(Yc, 1)
# nNeig = 3, nIter = 2
sd <- fastKF(KgipD, sd, 3, 2)
st <- fastKF(KgipT, st, 3, 2)
lap <- constrNeig(sd, st, K = K1)
lapD <- lap$lapD
lapT <- lap$lapT
simD <- lap$simD
simT <- lap$simT
## use AdaGrid to update U and V
UV <- updateUV(
  cc = cc,
  inMat = Y,
  thisAlpha = thisAlpha,
  thisBeta = thisBeta,
  Sd = simD,
  thisGamma = thisGamma,
  St = simT,
  lamU = lamU,
  lamV = lamV,
  numLat = numLat,
  initMethod = "useNorm",
  thisSeed = 123,
  maxIter = 100
  )
    
U <- UV$U
V <- UV$V
K = K1
knownDrugIndex <- 1:length(Y[,1])
knownTargetIndex <- 1:length(Y[1,])
testIndexRow = 1:length(Y[,1])
testIndexCol = 1:length(Y[1,]) 
simDrug = simD
simTarget = simT         


if (K < 0) {
  stop("K MUST be '>=' 0! \n")
}

if (K > 0) {
  ## cat("with K smoothing! \n")
  ## for drug
  indexTestD <- unique(testIndexRow)
  testD <- U[indexTestD, ]
  testD <- cbind(indexTestD, testD)
  numTest <- length(indexTestD)
  numColTestD <- ncol(testD)
  simDrugKnown <- simDrug[, knownDrugIndex]
  numDrugKnown <- length(knownDrugIndex)
  
  for (i in 1:numTest) {
    indexCurr <- indexTestD[i]
    isNewDrug <- !(indexCurr %in% knownDrugIndex)
    if (isNewDrug) {
      simDrugNew <- simDrugKnown[indexCurr, ] # vector
      indexRank <- rank(simDrugNew) # vector
      indexNeig <- which(indexRank > (numDrugKnown - K))
      simCurr <- simDrugNew[indexNeig] # vector
      # index for U
      index4U <- knownDrugIndex[indexNeig]
      U_Known <- U[index4U, , drop = FALSE] # force to matrix
      # vec %*% matrix => matrix
      testD[i, 2:numColTestD] <- (simCurr %*% U_Known) / sum(simCurr)
    }
  }
  
  Unew <- U
  Unew[indexTestD, ] <- testD[, -1]
  
  ## for target
  # unique index for test target
  indexTestT <- unique(testIndexCol)
  testT <- V[indexTestT, ]
  # add first column as labels
  testT <- cbind(indexTestT, testT) # 1st column is unique test label
  # number of unique test set
  numTest <- length(indexTestT)
  # number of column for testT
  numColTestT <- ncol(testT)
  # known similarity matrix for targets
  simTargetKnown <- simTarget[, knownTargetIndex]
  # number of known targets
  numTargetKnown <- length(knownTargetIndex)
  
  for (i in 1:numTest) {
    indexCurr <- indexTestT[i]
    isNewTarget <- !(indexCurr %in% knownTargetIndex)
    if (isNewTarget) {
      simTargetNew <- simTargetKnown[indexCurr, ] # vector
      indexRank <- rank(simTargetNew) # vector
      # selected neighbor index with top K neighbor
      indexNeig <- which(indexRank > (numTargetKnown - K))
      # get similarity value of K
      simCurr <- simTargetNew[indexNeig] # vector
      # index for V
      index4V <- knownTargetIndex[indexNeig]
      V_Known <- V[index4V, , drop = FALSE] # force to matrix
      # vec %*% matrix => matrix
      testT[i, 2:numColTestT] <- (simCurr %*% V_Known) / sum(simCurr)
    }
  }
  
  Vnew <- V
  Vnew[indexTestT, ] <- testT[, -1]
  
  Vnewt <- t(Vnew)
  UnewVnewt <- Unew %*% Vnewt
  
  val <- thisAlpha * UnewVnewt + thisBeta * (simDrug %*% UnewVnewt) + thisGamma * (UnewVnewt %*% simTarget) 
  score <- sigmoid(val)
  
} else {  # K = 0 condition
  Vt <- t(V)
  UVt <- U %*% Vt
  val <- thisAlpha * UVt + thisBeta * (simDrug %*% UVt) + thisGamma * (UVt %*% simTarget) 
  score <- sigmoid(val)
}
write.table(score,'./score.txt')
