# Supplementary material for: Discovery of Potential Therapeutic Drugs for COVID-19 Through Logistic Matrix Factorization With Kernel Diffusion
Source: Front Microbiol. 2022 Feb 28;13:740382. doi: 10.3389/fmicb.2022.740382 (PMC8919055; doi:10.3389/fmicb.2022.740382)
Supplement: Supplementary file 1 [file Data_Sheet_1.ZIP › dataset+codes-VDA-KLMF/code/demo_VDA-KLMF.R]

## The following code is taken from Hao et al. [1].
## [1] Predicting drug-target interactions by dual-network integrated logistica matrix factorization.

options (warn = -1)
## setwd("YourDir\\VDA-DNILMF")
library(Rcpp)
# current data set name
db <- 'vd'

switch (db,
        vd = {
          cat("vd data\n")
          flush.console()
          sd <- read.table("../datasets/dataset1/vd_simmat_dc.txt")
          sd <- as.matrix(sd)
          st <- read.table("../datasets/dataset1/vd_simmat_dg.txt")
          st <- as.matrix(st)
          Y <- read.table("../datasets/dataset1/vd_admat_dgc.txt")
          Y <- as.matrix(Y)
          Y <- Y
        },
        vd2 = {
          cat("vd2 data\n")
          flush.console()
          sd <- read.table("../datasets/dataset2/vd2_simmat_dc.txt")
          sd <- as.matrix(sd)
          st <- read.table("../datasets/dataset2/vd2_simmat_dg.txt")
          st <- as.matrix(st)
          Y <- read.table("../datasets/dataset2/vd2_admat_dgc.txt")
          Y <- as.matrix(Y)
          Y <- Y
        },
        vd3 = {
          cat("vd3 data\n")
          flush.console()
          sd <- read.table("../datasets/dataset3/vd3_simmat_dc.txt")
          sd <- as.matrix(sd)
          st <- read.table("../datasets/dataset3/vd3_simmat_dg.txt")
          st <- as.matrix(st)
          Y <- read.table("../datasets/dataset3/vd3_admat_dgc.txt")
          Y <- as.matrix(Y)
          Y <- Y
        },
        stop("db should be one of the follows: {vd, vd2 or vd3}\n")
)

## load required packages
pkgs <- c("matrixcalc", "data.table", "Rcpp", "Bolstad2", "MESS")
rPkgs <- lapply(pkgs, require, character.only = TRUE)

## source required R files
rSourceNames <- c("doCrossValidation.R",
                  "doCrossValidationByRow.R",
                  "doCrossValidationByCol.R",
                  "constrNeig.R", 
                  "inferZeros.R",
                  "calcLogLik.R",
                  "calcDeriv.R",
                  "updateUV.R",
                  "calcPredScore.R",
                  "calAUPR.R",
                  "calcPredScore.R")

rSN <- lapply(rSourceNames, source, verbose = FALSE)

## sourceCPP required C++ files
cppSourceNames <- c("fastKF.cpp", "fastKgipMat.cpp", "log1pexp.cpp", "sigmoid.cpp")
cppSN <- lapply(cppSourceNames, sourceCpp, verbose = FALSE)


## convert to kernel
isKernel <- TRUE
if (isKernel) {
  if (!isSymmetric(sd)) {
    sd <- (sd + t(sd)) / 2
  }
  epsilon <- 0.1
  while (!is.positive.semi.definite(sd)) {
    sd <- sd + epsilon * diag(nrow(sd))
  }
  if (!isSymmetric(st)) {
    st <- (st + t(st)) / 2
  }
  epsilon <- 0.1
  while (!is.positive.semi.definite(st)) {
    st <- st + epsilon * diag(nrow(st))
  }
}

## do cross-validation
kfold <- 5
numSplit <- 20

## split training and test sets
savedFolds <- doCrossValidationByRow(Y, kfold = kfold, numSplit = numSplit)
# doCrossValidationByRow
# doCrossValidationByCol

## hyper-parameters

# dataset1 : numLat: 6 ; cc 10 ; thisAlpha: 0.1 ; lamU: 1 ; lamV: 4 ; K1: 7 ; 
# dataset2 : numLat: 45 ; cc 8 ; thisAlpha: 0.2 ; lamU: 3 ; lamV: 2 ; K1: 10 ; 
# dataset3 : numLat: 35 ; cc 10 ; thisAlpha: 0.8 ; lamU: 6 ; lamV: 5 ; K1: 9 ; 
numLat = 45
cc = 8
thisAlpha = 0.2
lamU = 3
lamV = 2
K1 = 10


## values according to hyper-parameters
thisBeta <- (1 - thisAlpha)/2
thisGamma <- 1 - thisAlpha - thisBeta

## for saving results
finalResult <- matrix(NA, nrow = numSplit, ncol = 7)
colnames(finalResult) <- c("AUPR", "AUC", "acc", "recall", "pre", "specificity", "f1")
five_fold_result <- matrix(NA, nrow = 5, ncol = 7)
colnames(five_fold_result) <- c("AUPR", "AUC", "acc", "recall", "pre", "specificity", "f1")

# main loop
for (i in 1:numSplit) {
  # numLat = sample(5:10, 1)
  # cc = sample(3:10, 1)
  # thisAlpha = sample(1:10, 1)/10
  # lamU = sample(1:10, 1)
  # lamV = sample(1:10, 1)
  # K1 = sample(1:10, 1)

  for (j in 1:kfold) {
    cat("numSplit:", i, "/", numSplit, ";", "kfold:", j, "/", kfold, "\n")
    flush.console()
    Y <- savedFolds[[i]][[j]][[7]]
    Yr <- inferZeros(Y, sd, K = K1)
    Yc <- inferZeros(t(Y), st, K = K1)
    KgipD <- fastKgipMat(Yr, 1)
    KgipT <- fastKgipMat(Yc, 1)
    # nNeig = 3, nIter = 2
    sd <- fastKF(KgipD, sd, 3, 2)
    st <- fastKF(KgipT, st, 3, 2)
    lap <- constrNeig(sd, st, K = K1)
    lapD <- lap$lapD
    lapT <- lap$lapT
    simD <- lap$simD
    simT <- lap$simT
    ## use AdaGrid to update U and V
    UV <- updateUV(
      cc = cc,
      inMat = Y,
      thisAlpha = thisAlpha,
      thisBeta = thisBeta,
      Sd = simD,
      thisGamma = thisGamma,
      St = simT,
      lamU = lamU,
      lamV = lamV,
      numLat = numLat,
      initMethod = "useNorm",
      thisSeed = 123,
      maxIter = 100)
    
    U <- UV$U
    V <- UV$V
    
    knownDrugIndex <- savedFolds[[i]][[j]][[5]]
    knownTargetIndex <- savedFolds[[i]][[j]][[6]] 
    testIndexRow = savedFolds[[i]][[j]][[3]]      
    testIndexCol = savedFolds[[i]][[j]][[4]]      
    testLabel = savedFolds[[i]][[j]][[1]]         
    # result
    results <- calcPredScore(
      U = U,
      V = V,
      simDrug = simD,
      simTarget = simT,
      knownDrugIndex = knownDrugIndex,
      knownTargetIndex = knownTargetIndex,
      testIndexRow = testIndexRow,
      testIndexCol = testIndexCol,
      K = K1,
      testLabel = testLabel,
      thisAlpha = thisAlpha, 
      thisBeta = thisBeta,   
      thisGamma = thisGamma  
    )
    five_fold_result[j,] <- results[1,]
  }
  finalResult[i,] <- colMeans(five_fold_result)
  
}


# 
## print the result
cat(
  "\n======================\n\n",
  "db is: ", db, "\n",
  ## hyper-parameters
  "numLat = ", numLat, "\n",
  "cc = ", cc, "\n",
  "thisAlpha = ", thisAlpha, "\n",
  "lamU = ", lamU, "\n",
  "lamV = ", lamV, "\n",
  "K1 = ", K1, "\n",
  "\n=====================\n")
cat(numSplit, "trails 5-fold CV", "\n")
print(summary(finalResult))
cat("\n\n mean values:\n")
print(apply(finalResult, 2, mean))
cat("\n\n sd values:\n")
print(apply(finalResult, 2, sd))

# save to file
# curDate <- format(Sys.time(), format = "%Y-%m-%d")
# curTime <- format(Sys.time(), format =  "%H.%M.%S")
# savedFileName <- paste0(db, "_", curDate, "_", curTime, ".RData")
# cat("\n\n")
# print(savedFileName)
#save.image(file = savedFileName)
