# Supplementary material for: Discovery of Potential Therapeutic Drugs for COVID-19 Through Logistic Matrix Factorization With Kernel Diffusion
Source: Front Microbiol. 2022 Feb 28;13:740382. doi: 10.3389/fmicb.2022.740382 (PMC8919055; doi:10.3389/fmicb.2022.740382)
Supplement: Supplementary file 1 [file Data_Sheet_1.ZIP › dataset+codes-VDA-KLMF/code/log1pexp.cpp]

#include <RcppArmadillo.h>
//[[Rcpp::depends(RcppArmadillo)]]
#include <Rcpp.h>

using namespace Rcpp;
using namespace arma;

//[[Rcpp::export]]
NumericMatrix log1pexp(NumericMatrix mat) {
  
  
  
  int m = mat.nrow();
  int n = mat.ncol();
  
  NumericMatrix res(m, n);
  
  for (int i = 0; i < m; i++)
    for (int j = 0; j < n; j++) {
      res(i, j) = log1pexp(mat(i, j)); // log(1 + exp(x))
    }
    
  return res;
} 
