# Supplementary material for: Discovery of Potential Therapeutic Drugs for COVID-19 Through Logistic Matrix Factorization With Kernel Diffusion
Source: Front Microbiol. 2022 Feb 28;13:740382. doi: 10.3389/fmicb.2022.740382 (PMC8919055; doi:10.3389/fmicb.2022.740382)
Supplement: Supplementary file 1 [file Data_Sheet_1.ZIP › dataset+codes-VDA-KLMF/datasets/Accession-number-all 3 datasets/dataset1/accession number+URL-virus-dataset 1.xlsx]

## Sheet: Sheet1
Virus	URL	ID
2019-nCoV	https://www.ncbi.nlm.nih.gov/nuccore/MN988669.1	MN988669.1
A-H1N1	https://www.ncbi.nlm.nih.gov/nuccore/NC_026438.1	NC_026438.1
A-H5N1	https://www.ncbi.nlm.nih.gov/nuccore/CY081549	CY081549
A-H7N9	https://www.ncbi.nlm.nih.gov/nuccore/NC_026422.1	NC_026422.1
Cytomegalovirus	https://www.ncbi.nlm.nih.gov/nuccore/NC_033176.1/	NC_033176.1
Hendra	https://www.ncbi.nlm.nih.gov/nuccore/JN255805	JN255805
Hepatitis C virus	https://www.ncbi.nlm.nih.gov/nuccore/NC_004102.1	NC_004102.1
HIV-1	https://www.ncbi.nlm.nih.gov/nuccore/NC_001802.1	NC_001802.1
HIV-2	https://www.ncbi.nlm.nih.gov/nuccore/DQ307022	DQ307022
MERS	https://www.ncbi.nlm.nih.gov/nuccore/NC_038294.1	NC_038294.1
Respiratory syncytial	https://www.ncbi.nlm.nih.gov/nuccore/M11486.1	M11486.1
SARS	https://www.ncbi.nlm.nih.gov/nuccore/AY274119.3	AY274119.3
