# Supplementary material for: Discovery of Potential Therapeutic Drugs for COVID-19 Through Logistic Matrix Factorization With Kernel Diffusion
Source: Front Microbiol. 2022 Feb 28;13:740382. doi: 10.3389/fmicb.2022.740382 (PMC8919055; doi:10.3389/fmicb.2022.740382)
Supplement: Supplementary file 1 [file Data_Sheet_1.ZIP › dataset+codes-VDA-KLMF/datasets/Accession-number-all 3 datasets/dataset2/accession number+URL-virus-dataset 2.xlsx]

## Sheet: Sheet1
Virus Name	URL	ID
Adenovirus	https://www.ncbi.nlm.nih.gov/nuccore/NC_021221	NC_021221
Andes virus	https://www.ncbi.nlm.nih.gov/nuccore/NC_003468	NC_003468
Bunyamwera virus	https://www.ncbi.nlm.nih.gov/assembly/GCF_000849925.1	GCF_000849925.1
Chikungunya virus	https://www.ncbi.nlm.nih.gov/assembly/GCF_000854045.1	GCF_000854045.1
Crimean-Congo hemorrhagic fever virus	https://www.ncbi.nlm.nih.gov/assembly/GCF_000854165.1	GCF_000854165.1
Cytomegalovirus	https://www.ncbi.nlm.nih.gov/nuccore/NC_003521	NC_003521
Dengue virus	https://www.ncbi.nlm.nih.gov/nuccore/NC_001477	NC_001477
Ebola virus	https://www.ncbi.nlm.nih.gov/nuccore/NC_039345	NC_039345
Echovirus 1	https://www.ncbi.nlm.nih.gov/nuccore/NC_038319	NC_038319
Enterovirus A	https://www.ncbi.nlm.nih.gov/nuccore/NC_001612	NC_001612
Enterovirus B	https://www.ncbi.nlm.nih.gov/nuccore/NC_038307	NC_038307
Enterovirus C	https://www.ncbi.nlm.nih.gov/nuccore/NC_002058	NC_002058
Enterovirus D	https://www.ncbi.nlm.nih.gov/nuccore/NC_001430	NC_001430
Enterovirus J	https://www.ncbi.nlm.nih.gov/taxonomy/1330521	1330521
Epstein-Barr virus	https://www.ncbi.nlm.nih.gov/nuccore/NC_009334	NC_009334
Hantavirus	https://www.ncbi.nlm.nih.gov/nuccore/NC_034399	NC_034399
Hendra virus	https://www.ncbi.nlm.nih.gov/nuccore/NC_001906	NC_001906
Hepatitis A virus	https://www.ncbi.nlm.nih.gov/nuccore/NC_008250	NC_008250
Hepatitis B virus	https://www.ncbi.nlm.nih.gov/nuccore/NC_027922	NC_027922
Hepatitis C virus	https://www.ncbi.nlm.nih.gov/nuccore/NC_038882	NC_038882
Hepatitis D virus	https://www.ncbi.nlm.nih.gov/nuccore/NC_001653	NC_001653
Hepatitis E virus	https://www.ncbi.nlm.nih.gov/nuccore/NC_038504	NC_038504
Herpes simplex virus 1	https://www.ncbi.nlm.nih.gov/nuccore/NC_001806	NC_001806
Human Astrovirus	https://www.ncbi.nlm.nih.gov/nuccore/NC_001943	NC_001943
Human coronavirus OC43	https://www.ncbi.nlm.nih.gov/nuccore/NC_006213	NC_006213
Human coronavirus strain 229E	https://www.ncbi.nlm.nih.gov/nuccore/NC_028752	NC_028752
Human coronavirus strain NL63	https://www.ncbi.nlm.nih.gov/nuccore/NC_005831	NC_005831
Human herpesvirus 6	https://www.ncbi.nlm.nih.gov/nuccore/NC_000898	NC_000898
Human herpesvirus 7	https://www.ncbi.nlm.nih.gov/nuccore/NC_001716	NC_001716
Human immunodeficiency virus 1	https://www.ncbi.nlm.nih.gov/nuccore/NC_001802	NC_001802
Human immunodeficiency virus 2	https://www.ncbi.nlm.nih.gov/nuccore/NC_001722	NC_001722
Human metapneumovirus	https://www.ncbi.nlm.nih.gov/nuccore/NC_039199	NC_039199
Human papillomavirus	https://www.ncbi.nlm.nih.gov/nuccore/NC_034616	NC_034616
Human parainfluenza virus 1	https://www.ncbi.nlm.nih.gov/nuccore/AF457102	AF457102
Human rhinovirus A	https://www.ncbi.nlm.nih.gov/nuccore/NC_038311	NC_038311
Human rhinovirus B	https://www.ncbi.nlm.nih.gov/nuccore/NC_038312	NC_038312
Influenza A virus	https://www.ncbi.nlm.nih.gov/nuccore/NC_007372	NC_007372
Influenza B virus	https://www.ncbi.nlm.nih.gov/nuccore/NC_002204	NC_002204
Influenza C virus	https://www.ncbi.nlm.nih.gov/nuccore/NC_006307	NC_006307
Japanese encephalitis virus	https://www.ncbi.nlm.nih.gov/nuccore/NC_001437	NC_001437
Kunjin virus	https://www.ncbi.nlm.nih.gov/nuccore/NC_050152	NC_050152
Lassa virus	https://www.ncbi.nlm.nih.gov/nuccore/NC_006573	NC_006573
Mammarenavirus lymphocytic choriomeningitis virus	https://www.ncbi.nlm.nih.gov/nuccore/NC_004291	NC_004291
Marburg virus	https://www.ncbi.nlm.nih.gov/nuccore/NC_024781	NC_024781
Measles virus	https://www.ncbi.nlm.nih.gov/nuccore/MH144178	MH144178
Middle East respiratory syndrome coronavirus	https://www.ncbi.nlm.nih.gov/nuccore/NC_019843	NC_019843
Molluscum contagiosum virus	https://www.ncbi.nlm.nih.gov/nuccore/NC_001731	NC_001731
Nipah virus	https://www.ncbi.nlm.nih.gov/nuccore/NC_002728	NC_002728
Norovirus	https://www.ncbi.nlm.nih.gov/nuccore/NC_045762	NC_045762
Parechovirus A3	https://www.ncbi.nlm.nih.gov/nuccore/NC_001897	NC_001897
Parvovirus B19	https://www.ncbi.nlm.nih.gov/nuccore/NC_000883	NC_000883
Powassan virus	https://www.ncbi.nlm.nih.gov/nuccore/NC_003687	NC_003687
Rabies virus	https://www.ncbi.nlm.nih.gov/nuccore/NC_001542	NC_001542
Ravn virus	https://www.ncbi.nlm.nih.gov/nuccore/EU500827	EU500827
Respiratory syncytial virus	https://www.ncbi.nlm.nih.gov/nuccore/NC_001803	NC_001803
Rift Valley fever virus	https://www.ncbi.nlm.nih.gov/nuccore/NC_014397	NC_014397
Ross River virus	https://www.ncbi.nlm.nih.gov/nuccore/NC_001544	NC_001544
Rubella virus	https://www.ncbi.nlm.nih.gov/nuccore/NC_001545	NC_001545
Saffold virus	https://www.ncbi.nlm.nih.gov/nuccore/NC_009448	NC_009448
SARS-CoV-2	https://www.ncbi.nlm.nih.gov/nuccore/NC_045512	NC_045512
Severe acute respiratory syndrome coronavirus	https://www.ncbi.nlm.nih.gov/nuccore/NC_004718	NC_004718
Severe fever with thrombocytopenia syndrome virus	https://www.ncbi.nlm.nih.gov/nuccore/NC_043450	NC_043450
Sindbis virus	https://www.ncbi.nlm.nih.gov/nuccore/MF589985	MF589985
Tick-borne encephalitis virus	https://www.ncbi.nlm.nih.gov/nuccore/NC_001672	NC_001672
Vaccinia virus	https://www.ncbi.nlm.nih.gov/nuccore/NC_006998	NC_006998
Vesicular stomatitis virus	https://www.ncbi.nlm.nih.gov/nuccore/HV325666	HV325666
West Nile virus	https://www.ncbi.nlm.nih.gov/assembly/GCF_000875385.1	GCF_000875385.1
Yellow fever virus	https://www.ncbi.nlm.nih.gov/assembly/GCF_000857725.1	GCF_000857725.1
Zika virus	https://www.ncbi.nlm.nih.gov/nuccore/NC_035889	NC_035889
