# Supplementary material for: Discovery of Potential Therapeutic Drugs for COVID-19 Through Logistic Matrix Factorization With Kernel Diffusion
Source: Front Microbiol. 2022 Feb 28;13:740382. doi: 10.3389/fmicb.2022.740382 (PMC8919055; doi:10.3389/fmicb.2022.740382)
Supplement: Supplementary file 1 [file Data_Sheet_1.ZIP › dataset+codes-VDA-KLMF/datasets/Accession-number-all 3 datasets/dataset2/accession number-drug-dataset 2.xlsx]

## Sheet: Sheet2
Drug Name	CAS	Drugbank or Pubchem ID	SMILES	URL
Azacitidine	320-67-2	DB00928	NC1=NC(=O)N(C=N1)[C@@H]1O[C@H](CO)[C@@H](O)[C@H]1O	https://go.drugbank.com/drugs/DB00928
Brincidofovir	444805-28-1	DB12151	CCCCCCCCCCCCCCCCOCCCOP(O)(=O)CO[C@H](CO)CN1C=CC(N)=NC1=O	https://go.drugbank.com/drugs/DB12151
Cidofovir	113852-37-2	DB00369	NC1=NC(=O)N(C[C@@H](CO)OCP(O)(O)=O)C=C1	https://go.drugbank.com/drugs/DB00369
Filociclovir	632325-71-4	DB12438	NC1=NC2=C(N=CN2\C=C2\CC2(CO)CO)C(=O)N1	https://go.drugbank.com/drugs/DB12438
Flavopiridol	146426-40-6	DB03496	CN1CC[C@@H]([C@H](O)C1)C1=C(O)C=C(O)C2=C1OC(=CC2=O)C1=CC=CC=C1Cl	https://go.drugbank.com/drugs/DB03496
Ganciclovir	82410-32-0	DB01004	NC1=NC2=C(N=CN2COC(CO)CO)C(=O)N1	https://go.drugbank.com/drugs/DB01004
Letermovir	917389-32-3	DB12070	COC1=CC=CC(=C1)N1CCN(CC1)C1=NC2=C(C=CC=C2F)[C@H](CC(O)=O)N1C1=CC(=CC=C1OC)C(F)(F)F	https://go.drugbank.com/drugs/DB12070
Niclosamide	50-65-7	DB06803	OC1=C(C=C(Cl)C=C1)C(=O)NC1=C(Cl)C=C(C=C1)[N+]([O-])=O	https://go.drugbank.com/drugs/DB06803
Nitazoxanide	55981-09-4	DB00507	CC(=O)OC1=CC=CC=C1C(=O)NC1=NC=C(S1)[N+]([O-])=O	https://go.drugbank.com/drugs/DB00507
Favipiravir	259793-96-9	DB12466	NC(=O)C1=NC(F)=CN=C1O	https://go.drugbank.com/drugs/DB12466
Artesunate	88495-63-0	DB09274	[H][C@@]12CC[C@@H](C)[C@]3([H])CC[C@@]4(C)OO[C@@]13[C@]([H])(O[C@@H](OC(=O)CCC(O)=O)[C@@H]2C)O4	https://go.drugbank.com/drugs/DB09274
Bithionol	97-18-7	DB04813	OC1=C(SC2=C(O)C(Cl)=CC(Cl)=C2)C=C(Cl)C=C1Cl	https://go.drugbank.com/drugs/DB04813
Dasatinib	302962-49-8	DB01254	CC1=NC(NC2=NC=C(S2)C(=O)NC2=C(C)C=CC=C2Cl)=CC(=N1)N1CCN(CCO)CC1	https://go.drugbank.com/drugs/DB01254
Erlotinib	183321-74-6	DB00530	COCCOC1=CC2=C(C=C1OCCOC)C(NC1=CC(=CC=C1)C#C)=NC=N2	https://go.drugbank.com/drugs/DB00530
Gefitinib	184475-35-2	DB00317	COC1=C(OCCCN2CCOCC2)C=C2C(NC3=CC(Cl)=C(F)C=C3)=NC=NC2=C1	https://go.drugbank.com/drugs/DB00317
Hexachlorophene	70-30-4	DB00756	OC1=C(CC2=C(O)C(Cl)=CC(Cl)=C2Cl)C(Cl)=C(Cl)C=C1Cl	https://go.drugbank.com/drugs/DB00756
Imatinib	152459-95-5	DB00619	CN1CCN(CC2=CC=C(C=C2)C(=O)NC2=CC(NC3=NC=CC(=N3)C3=CN=CC=C3)=C(C)C=C2)CC1	https://go.drugbank.com/drugs/DB00619
Leflunomide	75706-12-6	DB01097	CC1=C(C=NO1)C(=O)NC1=CC=C(C=C1)C(F)(F)F	https://go.drugbank.com/drugs/DB01097
Mycophenolic acid	24280-93-1	DB01024	COC1=C(C\C=C(/C)CCC(O)=O)C(O)=C2C(=O)OCC2=C1C	https://go.drugbank.com/drugs/DB01024
Rapamycin (Sirolimus)	53123-88-9	DB00877	[H][C@@]1(C[C@@H](C)[C@]2([H])CC(=O)[C@H](C)\C=C(C)\[C@@H](O)[C@@H](OC)C(=O)[C@H](C)C[C@H](C)\C=C\C=C\C=C(C)\[C@H](C[C@]3([H])CC[C@@H](C)[C@@](O)(O3)C(=O)C(=O)N3CCCC[C@@]3([H])C(=O)O2)OC)CC[C@@H](O)[C@@H](C1)OC	https://go.drugbank.com/drugs/DB00877
Sunitinib	557795-19-4	DB01268	CCN(CC)CCNC(=O)C1=C(C)NC(\C=C2/C(=O)NC3=C2C=C(F)C=C3)=C1C	https://go.drugbank.com/drugs/DB01268
Navitoclax	923564-51-6	DB12340	[H][C@@](CCN1CCOCC1)(CSC1=CC=CC=C1)NC1=C(C=C(C=C1)S(=O)(=O)NC(=O)C1=CC=C(C=C1)N1CCN(CC2=C(CCC(C)(C)C2)C2=CC=C(Cl)C=C2)CC1)S(=O)(=O)C(F)(F)F	https://go.drugbank.com/drugs/DB12340
Chloroquine	1954-05-07	DB00608	CCN(CC)CCCC(C)NC1=CC=NC2=CC(Cl)=CC=C12	https://go.drugbank.com/drugs/DB00608
Chlorpromazine	50-53-3	DB00477	CN(C)CCCN1C2=CC=CC=C2SC2=C1C=C(Cl)C=C2	https://go.drugbank.com/drugs/DB00477
Atovaquone	95233-18-4	DB01117	OC1=C([C@H]2CC[C@@H](CC2)C2=CC=C(Cl)C=C2)C(=O)C2=CC=CC=C2C1=O	https://go.drugbank.com/drugs/DB01117
Berberine	2086-83-1	DB04115	COC1=CC=C2C=C3C4=CC5=C(OCO5)C=C4CC[N+]3=CC2=C1OC	https://go.drugbank.com/drugs/DB04115
Doxycycline	564-25-0	DB00254	[H][C@@]12[C@@H](C)C3=CC=CC(O)=C3C(=O)C1=C(O)[C@]1(O)C(=O)C(C(N)=O)=C(O)[C@@H](N(C)C)[C@]1([H])[C@H]2O	https://go.drugbank.com/drugs/DB00254
Eflornithine	70052-12-9	DB06243	NCCCC(N)(C(F)F)C(O)=O	https://go.drugbank.com/drugs/DB06243
EIPA (amiloride)	2609-46-3	DB00594	NC(=N)NC(=O)C1=NC(Cl)=C(N)N=C1N	https://go.drugbank.com/drugs/DB00594
Hydroxychloroquine	118-42-3	DB01611	CCN(CCO)CCCC(C)NC1=C2C=CC(Cl)=CC2=NC=C1	https://go.drugbank.com/drugs/DB01611
Isolanid (lanatoside C)	17575-22-3	DB13467	[H][C@@]1(CC[C@]2(O)[C@]3([H])CC[C@]4([H])C[C@]([H])(CC[C@]4(C)[C@@]3([H])C[C@@]([H])(O)[C@]12C)O[C@@]1([H])C[C@]([H])(O)[C@]([H])(O[C@@]2([H])C[C@]([H])(O)[C@]([H])(O[C@@]3([H])C[C@]([H])(OC(C)=O)[C@]([H])(O[C@]4([H])O[C@]([H])(CO)[C@@]([H])(O)[C@]([H])(O)[C@@]4([H])O)[C@@]([H])(C)O3)[C@@]([H])(C)O2)[C@@]([H])(C)O1)C1=CC(=O)OC1	https://go.drugbank.com/drugs/DB13467
Ivermectin	70288-86-7	DB00602	CO[C@H]1C[C@@H](O[C@@H](C)[C@@H]1O)O[C@H]1[C@H](C)O[C@H](C[C@@H]1OC)O[C@H]1[C@@H](C)\C=C\C=C2/CO[C@@H]3[C@H](O)C(C)=C[C@@H](C(=O)O[C@H]4C[C@@H](C\C=C1/C)O[C@@]1(CC[C@H](C)[C@@H](C(C)C)O1)C4)[C@]23O.CC[C@@H](C)[C@H]1O[C@@]2(CC[C@@H]1C)O[C@@H]1C\C=C(C)\[C@@H](O[C@@H]3O[C@@H](C)[C@H](O[C@@H]4O[C@@H](C)[C@H](O)[C@@H](OC)C4)[C@@H](OC)C3)[C@@H](C)\C=C\C=C3/CO[C@@H]4[C@H](O)C(C)=C[C@@H](C(=O)O[C@@H](C1)…	https://go.drugbank.com/drugs/DB00602
Luteolin	491-70-3	DB15584	OC1=CC(O)=C2C(=O)C=C(OC2=C1)C1=CC=C(O)C(O)=C1	https://go.drugbank.com/drugs/DB15584
Nelfinavir	159989-64-7	DB00220	[H][C@@]12CCCC[C@]1([H])CN(C[C@@H](O)[C@H](CSC1=CC=CC=C1)NC(=O)C1=C(C)C(O)=CC=C1)[C@@H](C2)C(=O)NC(C)(C)C	https://go.drugbank.com/drugs/DB00220
Ribavirin	36791-04-5	DB00811	NC(=O)C1=NN(C=N1)[C@@H]1O[C@H](CO)[C@@H](O)[C@H]1O	https://go.drugbank.com/drugs/DB00811
Silvestrol	697235-38-4	11787114(Pubchem)	O=C([C@H]([C@H]1C2=CC=CC=C2)[C@@H](O)[C@]3(O)[C@@]1(C4=CC=C(OC)C=C4)OC5=CC(O[C@@H]6O[C@@H]([C@H](O)CO)CO[C@H]6OC)=CC(OC)=C35)OC	https://pubchem.ncbi.nlm.nih.gov/compound/11787114
Sofosbuvir	1190307-88-0	DB08934	CC(C)OC(=O)[C@H](C)N[P@](=O)(OC[C@H]1O[C@@H](N2C=CC(=O)NC2=O)[C@](C)(F)[C@@H]1O)OC1=CC=CC=C1	https://go.drugbank.com/drugs/DB08934
Sorafenib	284461-73-0	DB00398	CNC(=O)C1=NC=CC(OC2=CC=C(NC(=O)NC3=CC(=C(Cl)C=C3)C(F)(F)F)C=C2)=C1	https://go.drugbank.com/drugs/DB00398
Suramin	145-63-1	DB04786	CC1=C(NC(=O)C2=CC(NC(=O)NC3=CC=CC(=C3)C(=O)NC3=C(C)C=CC(=C3)C(=O)NC3=C4C(C=C(C=C4S(O)(=O)=O)S(O)(=O)=O)=C(C=C3)S(O)(=O)=O)=CC=C2)C=C(C=C1)C(=O)NC1=C2C(C=C(C=C2S(O)(=O)=O)S(O)(=O)=O)=C(C=C1)S(O)(=O)=O	https://go.drugbank.com/drugs/DB04786
Tilorone (Amixin)	27591-97-5	5475(Pubchem)	CCN(CC)CCOC1=CC2=C(C=C1)C3=C(C=C(C=C3)OCCN(CC)CC)C2=O	https://pubchem.ncbi.nlm.nih.gov/compound/5475
Cyclosporine	59865-13-3	DB00091	CC[C@@H]1NC(=O)[C@H]([C@H](O)[C@H](C)C\C=C\C)N(C)C(=O)[C@H](C(C)C)N(C)C(=O)[C@H](CC(C)C)N(C)C(=O)[C@H](CC(C)C)N(C)C(=O)[C@@H](C)NC(=O)[C@H](C)NC(=O)[C@H](CC(C)C)N(C)C(=O)[C@@H](NC(=O)[C@H](CC(C)C)N(C)C(=O)CN(C)C1=O)C(C)C	https://go.drugbank.com/drugs/DB00091
Emetine	483-18-1	DB13393	[H][C@]1(C[C@@]2([H])C[C@]3([H])N(CCC4=CC(OC)=C(OC)C=C34)C[C@]2([H])CC)NCCC2=CC(OC)=C(OC)C=C12	https://go.drugbank.com/drugs/DB13393
Emodin	518-82-1	DB07715	CC1=CC2=C(C(O)=C1)C(=O)C1=C(C=C(O)C=C1O)C2=O	https://go.drugbank.com/drugs/DB07715
Foscarnet	4428-95-9	DB00529	OC(=O)P(O)(O)=O	https://go.drugbank.com/drugs/DB00529
Lobucavir	127759-89-1	DB12531	NC1=NC2=C(N=CN2[C@@H]2C[C@H](CO)[C@H]2CO)C(=O)N1	https://go.drugbank.com/drugs/DB12531
Manidipine	89226-50-6	DB09238	COC(=O)C1=C(C)NC(C)=C(C1C1=CC(=CC=C1)N(=O)=O)C(=O)OCCN1CCN(CC1)C(C1=CC=CC=C1)C1=CC=CC=C1	https://go.drugbank.com/drugs/DB09238
Monensin	17090-79-8	DB11430	[H][C@@]1(C[C@H](C)[C@@]([H])(O1)[C@]1(CC)CC[C@@]([H])(O1)[C@]1(C)CC[C@]2(C[C@H](O)[C@@H](C)[C@]([H])(O2)[C@@H](C)[C@@H](OC)[C@H](C)C(O)=O)O1)[C@@]1([H])O[C@@](O)(CO)[C@H](C)C[C@@H]1C	https://go.drugbank.com/drugs/DB11430
Quercetin	117-39-5	DB04216	OC1=CC2=C(C(O)=C1)C(=O)C(O)=C(O2)C1=CC=C(O)C(O)=C1	https://go.drugbank.com/drugs/DB04216
Salinomycin	53003-10-4	DB11544	[H][C@@](C)(C(=O)[C@]([H])(CC)[C@@]1([H])O[C@@]2(O[C@@]3(CC[C@](C)(O3)[C@@]3([H])CC[C@](O)(CC)[C@]([H])(C)O3)[C@]([H])(O)C=C2)[C@]([H])(C)C[C@]1([H])C)[C@@]([H])(O)[C@]([H])(C)[C@]1([H])O[C@]([H])(CC[C@]1([H])C)[C@@]([H])(CC)C(O)=O	https://go.drugbank.com/drugs/DB11544
Saracatinib	379231-04-6	DB11805	CN1CCN(CCOC2=CC3=C(C(NC4=C(Cl)C=CC5=C4OCO5)=NC=N3)C(OC3CCOCC3)=C2)CC1	https://go.drugbank.com/drugs/DB11805
Simvastatin	79902-63-9	DB00641	[H][C@]12[C@H](C[C@@H](C)C=C1C=C[C@H](C)[C@@H]2CC[C@@H]1C[C@@H](O)CC(=O)O1)OC(=O)C(C)(C)CC	https://go.drugbank.com/drugs/DB00641
Valacyclovir	124832-26-4	DB00577	CC(C)[C@H](N)C(=O)OCCOCN1C=NC2=C1NC(N)=NC2=O	https://go.drugbank.com/drugs/DB00577
Verapamil	52-53-9	DB00661	COC1=C(OC)C=C(CCN(C)CCCC(C#N)(C(C)C)C2=CC(OC)=C(OC)C=C2)C=C1	https://go.drugbank.com/drugs/DB00661
4-HPR (Fenretinide)	65646-68-6	DB05076	C\C(\C=C\C1=C(C)CCCC1(C)C)=C/C=C/C(/C)=C/C(=O)NC1=CC=C(O)C=C1	https://go.drugbank.com/drugs/DB05076
Amiodarone	1951-25-3	DB01118	CCCCC1=C(C(=O)C2=CC(I)=C(OCCN(CC)CC)C(I)=C2)C2=C(O1)C=CC=C2	https://go.drugbank.com/drugs/DB01118
Amodiaquine	86-42-0	DB00613	CCN(CC)CC1=C(O)C=CC(NC2=C3C=CC(Cl)=CC3=NC=C2)=C1	https://go.drugbank.com/drugs/DB00613
Anisomycin	22862-76-6	DB07374	[H][C@]1(O)CN[C@]([H])(CC2=CC=C(OC)C=C2)[C@]1([H])OC(C)=O	https://go.drugbank.com/drugs/DB07374
BCX4430 (Galidesivir)	249503-25-1	DB11676	[H][C@]1(N[C@H](CO)[C@@H](O)[C@H]1O)C1=CNC2=C1N=CN=C2N	https://go.drugbank.com/drugs/DB11676
Bepridil	64706-54-3	DB01244	CC(C)COCC(CN(CC1=CC=CC=C1)C1=CC=CC=C1)N1CCCC1	https://go.drugbank.com/drugs/DB01244
Bortezomib	179324-69-7	DB00188	CC(C)C[C@H](NC(=O)[C@H](CC1=CC=CC=C1)NC(=O)C1=CN=CC=N1)B(O)O	https://go.drugbank.com/drugs/DB00188
Brequinar	96187-53-0	DB03523	CC1=C(N=C2C=CC(F)=CC2=C1C(O)=O)C1=CC=C(C=C1)C1=CC=CC=C1F	https://go.drugbank.com/drugs/DB03523
Entrectinib	1108743-60-7	DB11986	CN1CCN(CC1)C1=CC=C(C(=O)NC2=NNC3=CC=C(CC4=CC(F)=CC(F)=C4)C=C23)C(NC2CCOCC2)=C1 CN1CCN(CC1)C1=CC=C(C(=O)NC2=NNC3=CC=C(CC4=CC(F)=CC(F)=C4)C=C23)C(NC2CCOCC2)=C1	https://go.drugbank.com/drugs/DB11986
Fluoxetine	54910-89-3	DB00472	CNCCC(OC1=CC=C(C=C1)C(F)(F)F)C1=CC=CC=C1	https://go.drugbank.com/drugs/DB00472
Fluvastatin	93957-54-1	DB01095	CC(C)N1C(\C=C\[C@H](O)C[C@H](O)CC(O)=O)=C(C2=CC=C(F)C=C2)C2=CC=CC=C12	https://go.drugbank.com/drugs/DB01095
Lovastatin	75330-75-5	DB00227	[H][C@]12[C@H](C[C@@H](C)C=C1C=C[C@H](C)[C@@H]2CC[C@@H]1C[C@@H](O)CC(=O)O1)OC(=O)[C@@H](C)CC	https://go.drugbank.com/drugs/DB00227
Metformin	657-24-9	DB00331	CN(C)C(=N)NC(N)=N	https://go.drugbank.com/drugs/DB00331
Minocycline	10118-90-8	DB01017	[H][C@@]12CC3=C(C(O)=CC=C3N(C)C)C(=O)C1=C(O)[C@]1(O)C(=O)C(C(N)=O)=C(O)[C@@H](N(C)C)[C@]1([H])C2	https://go.drugbank.com/drugs/DB01017
Mitoxantrone	65271-80-9	DB01204	OCCNCCNC1=CC=C(NCCNCCO)C2=C1C(=O)C1=C(C(O)=CC=C1O)C2=O	https://go.drugbank.com/drugs/DB01204
Posaconazole	171228-49-2	DB01263	[H][C@@](C)(O)[C@]([H])(CC)N1N=CN(C1=O)C1=CC=C(C=C1)N1CCN(CC1)C1=CC=C(OC[C@]2([H])CO[C@](CN3C=NC=N3)(C2)C2=C(F)C=C(F)C=C2)C=C1	https://go.drugbank.com/drugs/DB01263
Quinacrine	83-89-6	DB01103	CCN(CC)CCCC(C)NC1=C2C=C(OC)C=CC2=NC2=C1C=CC(Cl)=C2	https://go.drugbank.com/drugs/DB01103
Quinine	130-95-0	DB00468	[H][C@]1(C[C@@H]2CC[N@]1C[C@@H]2C=C)[C@H](O)C1=CC=NC2=CC=C(OC)C=C12	https://go.drugbank.com/drugs/DB00468
Raloxifene	84449-90-1	DB00481	OC1=CC=C(C=C1)C1=C(C(=O)C2=CC=C(OCCN3CCCCC3)C=C2)C2=C(S1)C=C(O)C=C2	https://go.drugbank.com/drugs/DB00481
Remdesivir	1809249-37-3	DB14761	CCC(CC)COC(=O)[C@H](C)N[P@](=O)(OC[C@H]1O[C@](C#N)([C@H](O)[C@@H]1O)C1=CC=C2N1N=CN=C2N)OC1=CC=CC=C1	https://go.drugbank.com/drugs/DB14761
Topotecan	123948-87-8	DB01030	CC[C@@]1(O)C(=O)OCC2=C1C=C1N(CC3=CC4=C(C=CC(O)=C4CN(C)C)N=C13)C2=O	https://go.drugbank.com/drugs/DB01030
Apilimod	541550-19-0	DB05611	CC1=CC=CC(\C=N\NC2=CC(=NC(OCCC3=CC=CC=N3)=N2)N2CCOCC2)=C1	https://go.drugbank.com/drugs/DB05611
Arbidol (Umifenovir)	131707-25-0	DB13609	CCOC(=O)C1=C(CSC2=CC=CC=C2)N(C)C2=CC(Br)=C(O)C(CN(C)C)=C12	https://go.drugbank.com/drugs/DB13609
Azithromycin	83905-01-5	DB00207	CC[C@H]1OC(=O)[C@H](C)[C@@H](O[C@H]2C[C@@](C)(OC)[C@@H](O)[C@H](C)O2)[C@H](C)[C@@H](O[C@@H]2O[C@H](C)C[C@@H]([C@H]2O)N(C)C)[C@](C)(O)C[C@@H](C)CN(C)[C@H](C)[C@@H](O)[C@]1(C)O	https://go.drugbank.com/drugs/DB00207
Benztropine	86-13-5	DB00245	[H][C@]12CC[C@]([H])(C[C@@]([H])(C1)OC(C1=CC=CC=C1)C1=CC=CC=C1)N2C	https://go.drugbank.com/drugs/DB00245
Clomipramine	303-49-1	DB01242	CN(C)CCCN1C2=CC=CC=C2CCC2=C1C=C(Cl)C=C2	https://go.drugbank.com/drugs/DB01242
Dalbavancin	171500-79-1	DB06219	O[C@@H]([C@@H](O)[C@@H]1O)[C@H](O[C@@H]1CO)OC2=C(C3=CC([C@@](C4=O)([H])NC([C@@](NC([C@](NC([C@@](NC5=O)([H])C6)=O)([H])C(C=C7OC(C=C8[C@H]5NC)=C(C=C8)O)=C(C(O)=C7)Cl)=O)([H])C9=CC%10=C(O[C@H](O[C@H](C(O)=O)[C@@H](O)[C@@H]%11O)[C@@H]%11NC(CCCCCCCCC(C)C)=O)C(OC%12=CC=C6C=C%12)=C9)=O)=CC=C3O)C([C@@](NC([C@](N4)([H])[C@@H](C%13=CC=C(O%10)C(Cl)=C%13)O)=O)([H])C(NCCCN(C)C)=O)=CC(O)=C2	https://go.drugbank.com/drugs/DB06219
Diphyllin	479-18-5	DB00651	O=C(N1C)N(C)C2=C(N(CC(O)CO)C=N2)C1=O	https://go.drugbank.com/drugs/DB00651
Nafamostat	81525-10-2	DB12598	NC(=N)NC1=CC=C(C=C1)C(=O)OC1=CC2=C(C=C1)C=C(C=C2)C(N)=N	https://go.drugbank.com/drugs/DB12598
Oritavancin	171099-57-3	DB04911	CN[C@H](CC(C)C)C(=O)N[C@@H]1[C@H](O)C2=CC=C(OC3=C(O[C@@H]4O[C@H](CO)[C@@H](O)[C@H](O)[C@H]4O[C@H]4C[C@](C)(NCC5=CC=C(C=C5)C5=CC=C(Cl)C=C5)[C@@H](O)[C@H](C)O4)C4=CC(=C3)[C@@H](NC(=O)[C@H](CC(N)=O)NC1=O)C(=O)N[C@@H]1C3=CC(=C(O)C=C3)C3=C(O)C=C(O)C=C3[C@H](NC(=O)[C@@H](NC1=O)[C@H](O[C@H]1C[C@](C)(N)[C@@H](O)[C@H](C)O1)C1=CC(Cl)=C(O4)C=C1)C(O)=O)C(Cl)=C2	https://go.drugbank.com/drugs/DB04911
Tamoxifen	10540-29-1	DB00675	CC\C(=C(/C1=CC=CC=C1)C1=CC=C(OCCN(C)C)C=C1)C1=CC=CC=C1	https://go.drugbank.com/drugs/DB00675
Teicoplanin	61036-62-2	DB06149	CC(CCCCCCC(N[C@@H]1[C@@H](O)[C@H](O)[C@H](O[C@H]1OC2=C3C=C4C=C2OC5=C(Cl)C=C([C@@H](O[C@H]6[C@H](NC(C)=O)[C@@H](O)[C@H](O)[C@H](O6)CO)[C@H]7C(N[C@H](C(O)=O)C8=C(C(O[C@@H]9[C@@H](O)[C@@H](O)[C@H](O)[C@H](O9)CO)=CC(O)=C8)C%10=C(O)C=CC([C@@H](NC([C@@H]4NC([C@@H]%11C%12=CC(O)=CC(OC%13=C(O)C=CC([C@@H](N)C(N[C@@H](C(N%11)=O)CC%14=CC(Cl)=C(O3)C=C%14)=O)=C%13)=C%12)=O)=O)C(N7)=O)=C%10)=O)C=C5)CO)=O)C	https://go.drugbank.com/drugs/DB06149
Telavancin	372151-71-8	DB06402	CCCCCCCCCCNCCN[C@@]1(C)C[C@H](O[C@@H]2[C@@H](O)[C@H](O)[C@@H](CO)O[C@H]2OC2=C3OC4=CC=C(C=C4Cl)[C@@H](O)[C@@H](NC(=O)[C@@H](CC(C)C)NC)C(=O)N[C@@H](CC(N)=O)C(=O)N[C@@H]4C(C=C2OC2=C(Cl)C=C(C=C2)[C@@H](O)[C@@H]2NC(=O)[C@H](NC4=O)C4=CC(=C(O)C=C4)C4=C(O)C(CNCP(O)(O)=O)=C(O)C=C4[C@H](NC2=O)C(O)=O)=C3)O[C@@H](C)[C@H]1O	https://go.drugbank.com/drugs/DB06402
Teriflunomide	163451-81-8	DB08880	C\C(O)=C(/C#N)C(=O)NC1=CC=C(C=C1)C(F)(F)F	https://go.drugbank.com/drugs/DB08880
Toremifene	89778-26-7	DB00539	CN(C)CCOC1=CC=C(C=C1)C(=C(\CCCl)C1=CC=CC=C1)\C1=CC=CC=C1	https://go.drugbank.com/drugs/DB00539
Aciclovir	59277-89-3	DB00787	NC1=NC(=O)C2=C(N1)N(COCCO)C=N2	https://go.drugbank.com/drugs/DB00787
Camptothecin	7689-03-4	DB04690	CC[C@@]1(O)C(=O)OCC2=C1C=C1N(CC3=CC4=CC=CC=C4N=C13)C2=O	https://go.drugbank.com/drugs/DB04690
Glycyrrhizin	1405-86-3	DB13751	[H][C@@]12C[C@](C)(CC[C@]1(C)CC[C@]1(C)C2=CC(=O)[C@]2([H])[C@@]3(C)CC[C@H](O[C@H]4O[C@@H]([C@@H](O)[C@H](O)[C@H]4O[C@@H]4O[C@@H]([C@@H](O)[C@H](O)[C@H]4O)C(O)=O)C(O)=O)C(C)(C)[C@]3([H])CC[C@@]12C)C(O)=O	https://go.drugbank.com/drugs/DB13751
Novobiocin	303-81-1	DB01051	CO[C@@H]1[C@@H](OC(N)=O)[C@@H](O)[C@H](OC2=C(C)C3=C(C=C2)C(O)=C(NC(=O)C2=CC=C(O)C(CC=C(C)C)=C2)C(=O)O3)OC1(C)C	https://go.drugbank.com/drugs/DB01051
Promethazine	60-87-7	DB01069	CC(CN1C2=CC=CC=C2SC2=CC=CC=C12)N(C)C	https://go.drugbank.com/drugs/DB01069
Roscovitine (Seliciclib)	186692-46-6	160355(Pubchem)	CC[C@H](CO)NC1=NC(NCC2=CC=CC=C2)=C2N=CN(C(C)C)C2=N1	https://pubchem.ncbi.nlm.nih.gov/compound/160355
Homoharringtonine	26833-87-4	DB04865	[H][C@@]1(OC(=O)[C@@](O)(CCCC(C)(C)O)CC(=O)OC)C(OC)=C[C@]23CCCN2CCC2=CC4=C(OCO4)C=C2[C@]13[H]	https://go.drugbank.com/drugs/DB04865
Acetylsalicylic acid	50-78-2	DB00945	CC(=O)OC1=CC=CC=C1C(O)=O	https://go.drugbank.com/drugs/DB00945
Azaribine	2169-64-4	16574(Pubchem)	CC(OC[C@@H]1[C@@H](OC(C)=O)[C@@H](OC(C)=O)[C@@H](O1)N2C(NC(C=N2)=O)=O)=O	https://pubchem.ncbi.nlm.nih.gov/compound/16574
Caffeine	1958-08-02	DB00201	CN1C=NC2=C1C(=O)N(C)C(=O)N2C	https://go.drugbank.com/drugs/DB00201
Camostat	59721-28-7	DB13729	CN(C)C(=O)COC(=O)CC1=CC=C(OC(=O)C2=CC=C(NC(N)=N)C=C2)C=C1	https://go.drugbank.com/drugs/DB13729
Gemcitabine	95058-81-4	DB00441	NC1=NC(=O)N(C=C1)[C@@H]1O[C@H](CO)[C@@H](O)C1(F)F	https://go.drugbank.com/drugs/DB00441
Genistin	446-72-0	DB01645	O1[C@]([H])([C@@]([H])([C@]([H])([C@@]([H])([C@@]1([H])C([H])([H])O[H])O[H])O[H])O[H])OC1=C([H])C(=C2C(C(C3C([H])=C([H])C(=C([H])C=3[H])O[H])=C([H])OC2=C1[H])=O)O[H]	https://go.drugbank.com/drugs/DB01645
Itraconazole	84625-61-6	DB01167	CCC(C)N1N=CN(C1=O)C1=CC=C(C=C1)N1CCN(CC1)C1=CC=C(OC[C@H]2CO[C@@](CN3C=NC=N3)(O2)C2=CC=C(Cl)C=C2Cl)C=C1	https://go.drugbank.com/drugs/DB01167
Kasugamycin	6980-18-3	65174(Pubchem)	O=C(O)C(N[C@@H]1[C@@H](C)O[C@H](O[C@H]2[C@H](O)[C@@H](O)[C@H](O)[C@H](O)[C@@H]2O)[C@@H](N)C1)=N	https://pubchem.ncbi.nlm.nih.gov/compound/65174
Memantine	19982-08-2	DB01043	CC12CC3CC(C)(C1)CC(N)(C3)C2	https://go.drugbank.com/drugs/DB01043
Obatoclax	803712-67-6	DB12191	COC1=CC(=N\C1=C/C1=C(C)C=C(C)N1)C1=CC2=CC=CC=C2N1	https://go.drugbank.com/drugs/DB12191
Pentosan polysulfate	37300-21-3	DB00686	O[C@@H]1CO[C@@H](O[C@@H]2CO[C@@H](O)[C@H](OS(O)(=O)=O)[C@H]2OS(O)(=O)=O)[C@H](OS(O)(=O)=O)[C@H]1OS(O)(=O)=O	https://go.drugbank.com/drugs/DB00686
Regorafenib	755037-03-7	DB08896	CNC(=O)C1=CC(OC2=CC(F)=C(NC(=O)NC3=CC=C(Cl)C(=C3)C(F)(F)F)C=C2)=CC=N1	https://go.drugbank.com/drugs/DB08896
Trametinib	871700-17-3	DB08911	CN1C(=O)C(C)=C2N(C(=O)N(C3CC3)C(=O)C2=C1NC1=CC=C(I)C=C1F)C1=CC(NC(C)=O)=CC=C1	https://go.drugbank.com/drugs/DB08911
Triazavirin	123606-06-4	DB15622	CSC1=NN2C(NN=C(C2=O)[N+]([O-])=O)=N1	https://go.drugbank.com/drugs/DB15622
Zanamivir	139110-80-8	DB00558	[H][C@]1(OC(=C[C@H](N=C(N)N)[C@H]1NC(C)=O)C(O)=O)[C@H](O)[C@H](O)CO	https://go.drugbank.com/drugs/DB00558
Ezetimibe	163222-33-1	DB00973	[H][C@]1(CC[C@H](O)C2=CC=C(F)C=C2)C(=O)N(C2=CC=C(F)C=C2)[C@]1([H])C1=CC=C(O)C=C1	https://go.drugbank.com/drugs/DB00973
Irbesartan	138402-11-6	DB01029	CCCCC1=NC2(CCCC2)C(=O)N1CC1=CC=C(C=C1)C1=CC=CC=C1C1=NNN=N1	https://go.drugbank.com/drugs/DB01029
Lamivudine	134678-17-4	DB00709	NC1=NC(=O)N(C=C1)[C@@H]1CS[C@H](CO)O1	https://go.drugbank.com/drugs/DB00709
Tenofovir	147127-20-6	DB14126	C[C@H](CN1C=NC2=C1N=CN=C2N)OCP(O)(O)=O	https://go.drugbank.com/drugs/DB14126
Thymalfasin	62304-98-7	DB04900	NCCCC[C@H](NC(=O)[C@H](CCC(O)=O)NC(=O)[C@H](CCCCN)NC(=O)[C@H](CC(C)C)NC(=O)[C@H](CC(O)=O)NC(=O)[C@H](CCCCN)NC(=O)[C@H]([C@@H](C)O)NC(=O)[C@H]([C@@H](C)O)NC(=O)[C@H]([C@@H](C)CC)NC(=O)[C@H](CCC(O)=O)NC(=O)[C@H](CO)NC(=O)[C@H](CO)NC(=O)[C@H]([C@@H](C)O)NC(=O)[C@H](CC(O)=O)NC(=O)[C@H](C(C)C)NC(=O)[C@H](C)NC(=O)[C@H](C)NC(=O)[C@H](CC(O)=O)NC(=O)[C@H](CO)NC(C)=O)C(=O)N[C@@H](CCCCN)C(=O)N[C@@H](CCC(O)=…	https://go.drugbank.com/drugs/DB04900
Alisporivir	254435-95-5	DB12139	CC[C@@H]1NC(=O)[C@H]([C@H](O)[C@H](C)C\C=C\C)N(C)C(=O)[C@H](C(C)C)N(C)C(=O)[C@H](CC(C)C)N(C)C(=O)[C@H](CC(C)C)N(C)C(=O)[C@@H](C)NC(=O)[C@H](C)NC(=O)[C@H](CC(C)C)N(C)C(=O)[C@@H](NC(=O)[C@H](C(C)C)N(CC)C(=O)[C@@H](C)N(C)C1=O)C(C)C	https://go.drugbank.com/drugs/DB12139
Cepharanthine	481-49-2	10206(Pubchem)	O1C2=C(C([H])=C3C([H])([H])C([H])([H])N(C([H])([H])[H])[C@]([H])(C([H])([H])C4C([H])=C([H])C(=C(C=4[H])OC4C([H])=C([H])C(=C([H])C=4[H])C([H])([H])[C@@]4([H])C5=C1C1=C(C([H])=C5C([H])([H])C([H])([H])N4C([H])([H])[H])OC([H])([H])O1)OC([H])([H])[H])C3=C2[H])OC([H])([H])[H]	https://pubchem.ncbi.nlm.nih.gov/compound/10206
Boceprevir	394730-60-0	DB08873	[H][C@]12CN([C@H](C(=O)NC(CC3CCC3)C(=O)C(N)=O)[C@@]1([H])C2(C)C)C(=O)[C@@H](NC(=O)NC(C)(C)C)C(C)(C)C	https://go.drugbank.com/drugs/DB08873
Dibucaine	85-79-0	DB00527	CCCCOC1=NC2=CC=CC=C2C(=C1)C(=O)NCCN(CC)CC	https://go.drugbank.com/drugs/DB00527
Elbasvir	1370468-36-2	DB11574	[H][C@]1(CCCN1C(=O)[C@@H](NC(=O)OC)C(C)C)C1=NC=C(N1)C1=CC2=C(C=C1)N1[C@@H](OC3=C(C=CC(=C3)C3=CN=C(N3)[C@]3([H])CCCN3C(=O)[C@@H](NC(=O)OC)C(C)C)C1=C2)C1=CC=CC=C1	https://go.drugbank.com/drugs/DB11574
Pirlindole	60762-57-4	DB09244	CC1=CC=C2N3CCNC4CCCC(=C34)C2=C1	https://go.drugbank.com/drugs/DB09244
Formoterol	73573-87-2	DB00983	COC1=CC=C(CC(C)NCC(O)C2=CC(NC=O)=C(O)C=C2)C=C1	https://go.drugbank.com/drugs/DB00983
Pleconaril	153168-05-9	DB05105	CC1=NOC(CCCOC2=C(C)C=C(C=C2C)C2=NOC(=N2)C(F)(F)F)=C1	https://go.drugbank.com/drugs/DB05105
Alpha-lipoic acid	1200-22-2	DB00166	OC(=O)CCCC[C@@H]1CCSS1	https://go.drugbank.com/drugs/DB00166
Indomethacin	53-86-1	DB00328	COC1=CC2=C(C=C1)N(C(=O)C1=CC=C(Cl)C=C1)C(C)=C2CC(O)=O	https://go.drugbank.com/drugs/DB00328
Lopinavir	192725-17-0	DB01601	CC(C)[C@H](N1CCCNC1=O)C(=O)N[C@H](C[C@H](O)[C@H](CC1=CC=CC=C1)NC(=O)COC1=C(C)C=CC=C1C)CC1=CC=CC=C1	https://go.drugbank.com/drugs/DB01601
Ritonavir	155213-67-5	DB00503	CC(C)[C@H](NC(=O)N(C)CC1=CSC(=N1)C(C)C)C(=O)N[C@H](C[C@H](O)[C@H](CC1=CC=CC=C1)NC(=O)OCC1=CN=CS1)CC1=CC=CC=C1	https://go.drugbank.com/drugs/DB00503
Mefloquine	53230-10-7	DB00358	OC(C1CCCCN1)C1=CC(=NC2=C1C=CC=C2C(F)(F)F)C(F)(F)F	https://go.drugbank.com/drugs/DB00358
