# Supplementary material for: Discovery of Potential Therapeutic Drugs for COVID-19 Through Logistic Matrix Factorization With Kernel Diffusion
Source: Front Microbiol. 2022 Feb 28;13:740382. doi: 10.3389/fmicb.2022.740382 (PMC8919055; doi:10.3389/fmicb.2022.740382)
Supplement: Supplementary file 1 [file Data_Sheet_1.ZIP › dataset+codes-VDA-KLMF/datasets/Accession-number-all 3 datasets/dataset3/accession number+URL-virus-dataset 3.xlsx]

## Sheet: Sheet1
Virus Name	URL	ID
2019-nCoV	https://www.ncbi.nlm.nih.gov/nuccore/MN988669.1/	MN988669
A-H1N1	https://www.ncbi.nlm.nih.gov/nuccore/NC_026438.1	NC_026438.1
A-H5N1	https://www.ncbi.nlm.nih.gov/nuccore/CY081549	CY081549
A-H7N9	https://www.ncbi.nlm.nih.gov/nuccore/NC_026422.1	NC_026422.1
Andes virus(ANDV)	https://www.ncbi.nlm.nih.gov/nuccore/KY659431.1	KY659431.1
coxsackievirus B3 (CVB3)	https://www.ncbi.nlm.nih.gov/nuccore/NC_038307.1	NC_038307.1
Cytomegalovirus	https://www.ncbi.nlm.nih.gov/nuccore/NC_033176.1	NC_033176.1
Ebola virus(EBOV)	https://www.ncbi.nlm.nih.gov/nuccore/KY786027.1	KY786027.1
Epstein-Barr virus	https://www.ncbi.nlm.nih.gov/nuccore/MK540447.1	MK540447.1
H3N2	https://www.ncbi.nlm.nih.gov/nuccore/NC_007373.1	NC_007373.1
HCoV-229E	https://www.ncbi.nlm.nih.gov/nuccore/NC_002645.1	NC_002645.1
HCoV-HKU1	https://www.ncbi.nlm.nih.gov/nuccore/NC_006577.2	NC_006577.2
HCoV-NL63	https://www.ncbi.nlm.nih.gov/nuccore/NC_005831.2	NC_005831.2
HCoV-OC43	https://www.ncbi.nlm.nih.gov/nuccore/NC_006213.1	NC_006213.1
Hendra	https://www.ncbi.nlm.nih.gov/nuccore/JN255805	JN255805
Hepatitis B virus	https://www.ncbi.nlm.nih.gov/nuccore/D28880.1	D28880.1
Hepatitis C virus	https://www.ncbi.nlm.nih.gov/nuccore/NC_004102.1	NC_004102.1
Hepatitis D virus	https://www.ncbi.nlm.nih.gov/nuccore/NC_001653.2	NC_001653.2
HIV-1	https://www.ncbi.nlm.nih.gov/nuccore/NC_001802.1	NC_001802.1
HIV-2	https://www.ncbi.nlm.nih.gov/nuccore/DQ307022	DQ307022
HSV-1	https://www.ncbi.nlm.nih.gov/nuccore/NC_001806.2	NC_001806.2
HSV-2	https://www.ncbi.nlm.nih.gov/nuccore/NC_001798.2	NC_001798.2
Human enteric coronavirus	https://www.ncbi.nlm.nih.gov/nuccore/FJ415324.1	FJ415324.1
Human rhinovirus	https://www.ncbi.nlm.nih.gov/nuccore/NC_038311.1	NC_038311.1
Influenza B virus	https://www.ncbi.nlm.nih.gov/nuccore/NC_002204.1	NC_002204.1
MERS	https://www.ncbi.nlm.nih.gov/nuccore/NC_038294.1	NC_038294.1
Norovirus	https://www.ncbi.nlm.nih.gov/nuccore/NC_001959.2	NC_001959.2
Human parainfluenza virus 1	https://www.ncbi.nlm.nih.gov/nuccore/NC_003461.1	NC_003461.1
Human parainfluenza virus 2	https://www.ncbi.nlm.nih.gov/nuccore/AB176531.1	AB176531.1
Human parainfluenza virus 3	https://www.ncbi.nlm.nih.gov/nuccore/NC_001796.2	NC_001796.2
respiratory syncytial	https://www.ncbi.nlm.nih.gov/nuccore/M11486.1	M11486.1
Rotavirus	https://www.ncbi.nlm.nih.gov/nuccore/NC_014511.1	NC_014511.1
SARS	https://www.ncbi.nlm.nih.gov/nuccore/AY274119.3	AY274119.3
Encephalomyocarditis virus	https://www.ncbi.nlm.nih.gov/nuccore/X74312.1	X74312.1
