# Supplementary material for: Discovery of Potential Therapeutic Drugs for COVID-19 Through Logistic Matrix Factorization With Kernel Diffusion
Source: Front Microbiol. 2022 Feb 28;13:740382. doi: 10.3389/fmicb.2022.740382 (PMC8919055; doi:10.3389/fmicb.2022.740382)
Supplement: Supplementary file 1 [file Data_Sheet_1.ZIP › dataset+codes-VDA-KLMF/datasets/dataset1/drug name.txt]

6-azauridine
Abacavir
Acyclovir
Asunaprevir
Atazanavir
Baloxavir_marboxil
Bictegravir
Bleomycin
Boceprevir
Camostat
Cenicriviroc
Censavudine
Chloroquine
Cobicistat
Cyclosporin_A
Daclatasvir
Darunavir
Didanosine
Dolutegravir
Efavirenz
Elbasvir
Eltrombopag
Elvitegravir
Emtricitabine
Etravirine
FK506
Fosamprenavir
Ganciclovir
Glecaprevir
Glycyrrhizin
Grazoprevir
Herbacetin
Indinavir
Lamivudine
Laninamivir
Ledipasvir
Letermovir
Lopinavir
Maraviroc
Maribavir
Mizoribine
Mycophenolic_acid
Nelfinavir
Nevirapine
Nitazoxanide
Oseltamivir
Pentoxifylline
Peramivir
Phenothiazine
Pibrentasvir
Presatovir
Protein_phosphatase_1
Pyrazofurin
Raltegravir
Remdesivir
Rhoifolin
Ribavirin
Rifabutin
Rilpivirine
Rimantadine
Ritonavir
Saquinavir
Simeprevir
Sofosbuvir
stavudine
sulfamethoxazole
Teicoplanin
Tenofovir
Tenofovir_alafenamide
Tenofovir_disoproxil
Tipranavir
Trimethoprim
Valaciclovir
Valganciclovir
Velpatasvir
Voxilaprevir
Zanamivir
Zidovudine
