# Supplementary material for: Discovery of Potential Therapeutic Drugs for COVID-19 Through Logistic Matrix Factorization With Kernel Diffusion
Source: Front Microbiol. 2022 Feb 28;13:740382. doi: 10.3389/fmicb.2022.740382 (PMC8919055; doi:10.3389/fmicb.2022.740382)
Supplement: Supplementary file 1 [file Data_Sheet_1.ZIP › dataset+codes-VDA-KLMF/datasets/dataset1/drug SMILES.xlsx]

## Sheet: small_drug
drug	CAS	DrugBank ID	SMILES
6-azauridine	2018-19-1	DB03718	[H][C@@]1(O)[C@@H](COP(O)(O)=O)O[C@H]([C@@H]1O)N1N=CC(=O)NC1=O	https://go.drugbank.com/drugs/DB03718
Abacavir	136470-78-5	DB01048	NC1=NC2=C(N=CN2[C@@H]2C[C@H](CO)C=C2)C(NC2CC2)=N1	https://go.drugbank.com/drugs/DB01048
Acyclovir	59277-89-3	DB00787	NC1=NC(=O)C2=C(N1)N(COCCO)C=N2	https://go.drugbank.com/drugs/DB00787
Asunaprevir	630420-16-5	DB11586	COC1=CN=C(O[C@@H]2C[C@H](N(C2)C(=O)[C@@H](NC(=O)OC(C)(C)C)C(C)(C)C)C(=O)N[C@@]2(C[C@H]2C=C)C(=O)NS(=O)(=O)C2CC2)C2=C1C=CC(Cl)=C2	https://go.drugbank.com/drugs/DB11586
Atazanavir (ATV)	198904-31-3	DB01072	COC(=O)N[C@H](C(=O)N[C@@H](CC1=CC=CC=C1)[C@@H](O)CN(CC1=CC=C(C=C1)C1=CC=CC=N1)NC(=O)[C@@H](NC(=O)OC)C(C)(C)C)C(C)(C)C	https://go.drugbank.com/drugs/DB01072
Baloxavir marboxil	1985606-14-1	DB13997	[H][C@@]12COCCN1C(=O)C1=C(OCOC(=O)OC)C(=O)C=CN1N2[C@H]1C2=CC=C(F)C(F)=C2CSC2=CC=CC=C12	https://go.drugbank.com/drugs/DB13997
Bictegravir	1611493-60-7	DB11799	OC1=C2N(C[C@H]3O[C@@H]4CC[C@@H](C4)N3C2=O)C=C(C(=O)NCC2=C(F)C=C(F)C=C2F)C1=O	https://go.drugbank.com/drugs/DB11799
Bleomycin	11056-06-7	DB00290	C[C@@H](O)[C@H](NC(=O)[C@@H](C)[C@H](O)[C@@H](C)NC(=O)[C@@H](NC(=O)C1=C(C)C(N)=NC(=N1)[C@H](CC(N)=O)NC[C@H](N)C(N)=O)[C@@H](OC1OC(CO)C(O)C(O)C1OC1OC(CO)C(O)C(OC(N)=O)C1O)C1=CN=CN1)C(=O)NCCC1=NC(=CS1)C1=NC(=CS1)C(=O)NCCC[S+](C)C	https://go.drugbank.com/drugs/DB00290
Boceprevir	394730-60-0	DB08873	[H][C@]12CN([C@H](C(=O)NC(CC3CCC3)C(=O)C(N)=O)[C@@]1([H])C2(C)C)C(=O)[C@@H](NC(=O)NC(C)(C)C)C(C)(C)C	https://go.drugbank.com/drugs/DB08873
Camostat	59721-28-7	DB13729	CN(C)C(=O)COC(=O)CC1=CC=C(OC(=O)C2=CC=C(NC(N)=N)C=C2)C=C1	https://go.drugbank.com/drugs/DB13729
Cenicriviroc	497223-25-3	DB11758	CCCCOCCOC1=CC=C(C=C1)C1=CC2=C(C=C1)N(CC(C)C)CCC\C(=C/2)C(=O)NC1=CC=C(C=C1)[S@@](=O)CC1=CN=CN1CCC	https://go.drugbank.com/drugs/DB11758
Censavudine	634907-30-5	DB12074	CC1=CN([C@@H]2O[C@](CO)(C=C2)C#C)C(=O)NC1=O	https://go.drugbank.com/drugs/DB12074
Chloroquine	54-05-7	DB00608	CCN(CC)CCCC(C)NC1=C2C=CC(Cl)=CC2=NC=C1	https://go.drugbank.com/drugs/DB00608
Cobicistat	1004316-88-4	DB09065	CC(C)C1=NC(CN(C)C(=O)N[C@@H](CCN2CCOCC2)C(=O)N[C@H](CC[C@H](CC2=CC=CC=C2)NC(=O)OCC2=CN=CS2)CC2=CC=CC=C2)=CS1	https://go.drugbank.com/drugs/DB09065
Cyclosporin A	79217-60-0		C/C=C/C[C@@H](C)[C@H]([C@H]1C(=N[C@@H](CC)C(=O)N(C)CC(=O)N(C)[C@@H](CC(C)C)C(=N[C@@H](C(C)C)C(=O)N(C)[C@@H](CC(C)C)C(=N[C@@H](C)C(=N[C@H](C)C(=O)N(C)[C@@H](CC(C)C)C(=O)N(C)[C@@H](CC(C)C)C(=O)N(C)[C@@H](C(C)C)C(=O)N1C)O)O)O)O)O	https://pubchem.ncbi.nlm.nih.gov/compound/6435893
Daclatasvir	1009119-64-5	DB09102	COC(=O)N[C@@H](C(C)C)C(=O)N1CCC[C@H]1C1=NC=C(N1)C1=CC=C(C=C1)C1=CC=C(C=C1)C1=CN=C(N1)[C@@H]1CCCN1C(=O)[C@@H](NC(=O)OC)C(C)C	https://go.drugbank.com/drugs/DB09102
Darunavir (DRV)	206361-99-1	DB01264	[H][C@@]12CCO[C@]1([H])OC[C@@H]2OC(=O)N[C@@H](CC1=CC=CC=C1)[C@H](O)CN(CC(C)C)S(=O)(=O)C1=CC=C(N)C=C1	https://go.drugbank.com/drugs/DB01264
Didanosine	69655-05-6	DB00900	OC[C@@H]1CC[C@@H](O1)N1C=NC2=C1NC=NC2=O	https://go.drugbank.com/drugs/DB00900
Dolutegravir	1051375-16-6	DB08930	[H][C@]12CN3C=C(C(=O)NCC4=CC=C(F)C=C4F)C(=O)C(O)=C3C(=O)N1[C@H](C)CCO2	https://go.drugbank.com/drugs/DB08930
Efavirenz	154598-52-4	DB00625	FC(F)(F)[C@]1(OC(=O)NC2=C1C=C(Cl)C=C2)C#CC1CC1	https://go.drugbank.com/drugs/DB00625
Elbasvir	1370468-36-2	DB11574	COC(=O)N[C@@H](C(C)C)C(=O)N1CCC[C@H]1C1=NC(=CN1)C1=CC2=C(C=C1)N1[C@@H](OC3=C(C=CC(=C3)C3=CNC(=N3)[C@@H]3CCCN3C(=O)[C@@H](NC(=O)OC)C(C)C)C1=C2)C1=CC=CC=C1	https://go.drugbank.com/drugs/DB11574
Eltrombopag	496775-61-2	DB06210	CC1=NN(C(=O)\C1=N/NC1=CC=CC(C2=CC=CC(=C2)C(O)=O)=C1O)C1=CC=C(C)C(C)=C1	https://go.drugbank.com/drugs/DB06210
Elvitegravir	697761-98-1	DB09101	[H][C@@](CO)(C(C)C)N1C=C(C(O)=O)C(=O)C2=C1C=C(OC)C(CC1=C(F)C(Cl)=CC=C1)=C2	https://go.drugbank.com/drugs/DB09101
Emtricitabine	143491-57-0	DB00879	NC1=NC(=O)N(C=C1F)[C@@H]1CS[C@H](CO)O1	https://go.drugbank.com/drugs/DB00879
Etravirine	269055-15-4	DB06414	CC1=CC(=CC(C)=C1OC1=C(Br)C(N)=NC(NC2=CC=C(C=C2)C#N)=N1)C#N	https://go.drugbank.com/drugs/DB06414
FK506	104987-11-3	DB00864	CO[C@@H]1C[C@@H](CC[C@H]1O)\C=C(/C)[C@H]1OC(=O)[C@@H]2CCCCN2C(=O)C(=O)[C@]2(O)O[C@@H]([C@H](C[C@H]2C)OC)[C@H](C[C@@H](C)C\C(C)=C\[C@@H](CC=C)C(=O)C[C@H](O)[C@H]1C)OC	https://go.drugbank.com/drugs/DB00864
Fosamprenavir	226700-79-4	DB01319	CC(C)CN(C[C@@H](OP(O)(O)=O)[C@H](CC1=CC=CC=C1)NC(=O)O[C@H]1CCOC1)S(=O)(=O)C1=CC=C(N)C=C1	https://go.drugbank.com/drugs/DB01319
Ganciclovir	82410-32-0	DB01004	NC1=NC2=C(N=CN2COC(CO)CO)C(=O)N1	https://go.drugbank.com/drugs/DB01004
Glecaprevir	1365970-03-1	DB13879	CC(C)(C)[C@@H]1NC(=O)O[C@@H]2CCC[C@H]2OC\C=C\C(F)(F)C2=NC3=C(C=CC=C3)N=C2O[C@@H]2C[C@H](N(C2)C1=O)C(=O)N[C@@]1(C[C@H]1C(F)F)C(=O)NS(=O)(=O)C1(C)CC1	https://go.drugbank.com/drugs/DB13879
Glycyrrhizin	1405-86-3	DB13751	[H][C@@]12C[C@](C)(CC[C@]1(C)CC[C@]1(C)C2=CC(=O)[C@]2([H])[C@@]3(C)CC[C@H](O[C@H]4O[C@@H]([C@@H](O)[C@H](O)[C@H]4O[C@@H]4O[C@@H]([C@@H](O)[C@H](O)[C@H]4O)C(O)=O)C(O)=O)C(C)(C)[C@]3([H])CC[C@@]12C)C(O)=O	https://go.drugbank.com/drugs/DB13751
Grazoprevir	1350514-68-9	DB11575	COC1=CC2=NC3=C(CCCCC[C@@H]4C[C@H]4OC(=O)N[C@H](C(=O)N4C[C@@H](C[C@H]4C(=O)N[C@@]4(C[C@H]4C=C)C(=O)NS(=O)(=O)C4CC4)O3)C(C)(C)C)N=C2C=C1	https://go.drugbank.com/drugs/DB11575
Herbacetin	527-95-7		O=C1C(O)=C(C2=CC=C(O)C=C2)OC3=C(O)C(O)=CC(O)=C13	https://pubchem.ncbi.nlm.nih.gov/compound/5280544
Indinavir	150378-17-9	DB00224	CC(C)(C)NC(=O)[C@@H]1CN(CC2=CN=CC=C2)CCN1C[C@@H](O)C[C@@H](CC1=CC=CC=C1)C(=O)N[C@@H]1[C@H](O)CC2=CC=CC=C12	https://go.drugbank.com/drugs/DB00224
Lamivudine	134678-17-4	DB00709	NC1=NC(=O)N(C=C1)[C@@H]1CS[C@H](CO)O1	https://go.drugbank.com/drugs/DB00709
Laninamivir	203120-17-6	DB12791	[H][C@]1(OC(=C[C@H](NC(N)=N)[C@H]1NC(C)=O)C(O)=O)[C@H](OC)[C@H](O)CO	https://go.drugbank.com/drugs/DB12791
Ledipasvir	1256388-51-8	DB09027	COC(=O)N[C@@H](C(C)C)C(=O)N1CC2(CC2)C[C@H]1C1=NC(=CN1)C1=CC=C2C3=CC=C(C=C3C(F)(F)C2=C1)C1=CC=C2NC(=NC2=C1)[C@@H]1[C@H]2CC[C@H](C2)N1C(=O)[C@@H](NC(=O)OC)C(C)C	https://go.drugbank.com/drugs/DB09027
Letermovir	917389-32-3	DB12070	COC1=CC=CC(=C1)N1CCN(CC1)C1=NC2=C(C=CC=C2F)[C@H](CC(O)=O)N1C1=CC(=CC=C1OC)C(F)(F)F	https://go.drugbank.com/drugs/DB12070
Lopinavir	192725-17-0	DB01601	CC(C)[C@H](N1CCCNC1=O)C(=O)N[C@H](C[C@H](O)[C@H](CC1=CC=CC=C1)NC(=O)COC1=C(C)C=CC=C1C)CC1=CC=CC=C1	https://go.drugbank.com/drugs/DB01601
Maraviroc	376348-65-1	DB04835	CC(C)C1=NN=C(C)N1[C@H]1C[C@@H]2CC[C@H](C1)N2CC[C@H](NC(=O)C1CCC(F)(F)CC1)C1=CC=CC=C1	https://go.drugbank.com/drugs/DB04835
Maribavir	176161-24-3	DB06234	CC(C)NC1=NC2=CC(Cl)=C(Cl)C=C2N1[C@H]1O[C@@H](CO)[C@H](O)[C@@H]1O	https://go.drugbank.com/drugs/DB06234
Mizoribine	50924-49-7	DB12617	NC(=O)C1=C(O)N(C=N1)[C@@H]1O[C@H](CO)[C@@H](O)[C@H]1O	https://go.drugbank.com/drugs/DB12617
Mycophenolic acid	24280-93-1	DB01024	COC1=C(C\C=C(/C)CCC(O)=O)C(O)=C2C(=O)OCC2=C1C	https://go.drugbank.com/drugs/DB01024
Nelfinavir	159989-64-7	DB00220	[H][C@@]12CCCC[C@]1([H])CN(C[C@@H](O)[C@H](CSC1=CC=CC=C1)NC(=O)C1=C(C)C(O)=CC=C1)[C@@H](C2)C(=O)NC(C)(C)C	https://go.drugbank.com/drugs/DB00220
Nevirapine	129618-40-2	DB00238	CC1=C2NC(=O)C3=C(N=CC=C3)N(C3CC3)C2=NC=C1	https://go.drugbank.com/drugs/DB00238
Nitazoxanide	55981-09-4	DB00507	CC(=O)OC1=CC=CC=C1C(=O)NC1=NC=C(S1)[N+]([O-])=O	https://go.drugbank.com/drugs/DB00507
Oseltamivir	196618-13-0	DB00198	CCOC(=O)C1=C[C@@H](OC(CC)CC)[C@H](NC(C)=O)[C@@H](N)C1	https://go.drugbank.com/drugs/DB00198
Pentoxifylline	6493-05-6	DB00806	CN1C=NC2=C1C(=O)N(CCCCC(C)=O)C(=O)N2C	https://go.drugbank.com/drugs/DB00806
Peramivir	330600-85-6	DB06614	[H][C@@]1([C@@H](NC(C)=O)C(CC)CC)[C@H](O)[C@H](C[C@H]1NC(N)=N)C(O)=O	https://go.drugbank.com/drugs/DB06614
Phenothiazine	92-84-2	DB11447	N1C2=CC=CC=C2SC2=CC=CC=C12	https://go.drugbank.com/drugs/DB11447
Pibrentasvir	1353900-92-1	DB13878	CO[C@H](C)[C@H](NC(=O)OC)C(=O)N1CCC[C@H]1C1=NC2=C(N1)C=C(F)C(=C2)[C@H]1CC[C@@H](N1C1=CC(F)=C(N2CCC(CC2)C2=CC=C(F)C=C2)C(F)=C1)C1=CC2=C(NC(=N2)[C@@H]2CCCN2C(=O)[C@@H](NC(=O)OC)[C@@H](C)OC)C=C1F	https://go.drugbank.com/drugs/DB13878
Presatovir	1353625-73-6	DB12165	CC1=CN2N=C(C=C2N=C1N1CC[C@H](N)C1)[C@@H]1CCCCN1C(=O)C1=CC(Cl)=CC=C1NS(C)(=O)=O	https://go.drugbank.com/drugs/DB12165
Protein phosphatase 1	172889-26-8		NC1=C2C(N(C(C)(C)C)N=C2C3=CC=C(C)C=C3)=NC=N1	https://pubchem.ncbi.nlm.nih.gov/compound/1400
Pyrazofurin	30868-30-5		O=C(N)C1=NNC([C@@H]2O[C@@H]([C@H]([C@H]2O)O)CO)=C1O	https://pubchem.ncbi.nlm.nih.gov/compound/135413551
Raltegravir	518048-05-0	DB06817	CN1C(=O)C(O)=C(N=C1C(C)(C)NC(=O)C1=NN=C(C)O1)C(=O)NCC1=CC=C(F)C=C1	https://go.drugbank.com/drugs/DB06817
Remdesivir	1809249-37-3	DB14761	CCC(CC)COC(=O)[C@H](C)NP(=O)(OC[C@H]1O[C@](C#N)([C@H](O)[C@@H]1O)C1=CC=C2N1N=CN=C2N)OC1=CC=CC=C1	https://go.drugbank.com/drugs/DB14761
Rhoifolin	17306-46-6		O=C(C=C(C1=CC=C(O)C=C1)OC2=CC(O[C@H](O[C@H](CO)[C@@H](O)[C@@H]3O)[C@@H]3O[C@@](O[C@@H](C)[C@H](O)[C@H]4O)([H])[C@@H]4O)=C5)C2=C5O	https://pubchem.ncbi.nlm.nih.gov/compound/5282150
Ribavirin	36791-04-5	DB00811	NC(=O)C1=NN(C=N1)[C@@H]1O[C@H](CO)[C@@H](O)[C@H]1O	https://go.drugbank.com/drugs/DB00811
Rifabutin	72559-06-9	DB00615	CO[C@H]1\C=C\O[C@@]2(C)OC3=C(C2=O)C2=C(C(O)=C3C)C(=O)C(NC(=O)\C(C)=C/C=C/[C@H](C)[C@H](O)[C@@H](C)[C@@H](O)[C@@H](C)[C@H](OC(C)=O)[C@@H]1C)=C1NC3(CCN(CC3)CC(C)C)N=C21	https://go.drugbank.com/drugs/DB00615
Rilpivirine	500287-72-9	DB08864	CC1=CC(\C=C\C#N)=CC(C)=C1NC1=NC(NC2=CC=C(C=C2)C#N)=NC=C1	https://go.drugbank.com/drugs/DB08864
Rimantadine	13392-28-4	DB00478	CC(N)C12CC3CC(CC(C3)C1)C2	https://go.drugbank.com/drugs/DB00478
Ritonavir	155213-67-5	DB00503	CC(C)[C@H](NC(=O)N(C)CC1=CSC(=N1)C(C)C)C(=O)N[C@H](C[C@H](O)[C@H](CC1=CC=CC=C1)NC(=O)OCC1=CN=CS1)CC1=CC=CC=C1	https://go.drugbank.com/drugs/DB00503
Saquinavir	127779-20-8	DB01232	[H][C@@]12CCCC[C@]1([H])CN(C[C@@H](O)[C@H](CC1=CC=CC=C1)NC(=O)[C@H](CC(N)=O)NC(=O)C1=NC3=C(C=CC=C3)C=C1)[C@@H](C2)C(=O)NC(C)(C)C	https://go.drugbank.com/drugs/DB01232
Simeprevir	923604-59-5	DB06290	[H][C@]12C[C@]1(NC(=O)[C@]1([H])C[C@H](C[C@@]1([H])C(=O)N(C)CCCC\C=C/2)OC1=CC(=NC2=C1C=CC(OC)=C2C)C1=NC(=CS1)C(C)C)C(=O)NS(=O)(=O)C1CC1	https://go.drugbank.com/drugs/DB06290
Sofosbuvir	1190307-88-0	DB08934	CC(C)OC(=O)[C@H](C)N[P@](=O)(OC[C@H]1O[C@@H](N2C=CC(=O)NC2=O)[C@](C)(F)[C@@H]1O)OC1=CC=CC=C1	https://go.drugbank.com/drugs/DB08934
stavudine	3056-17-5	DB00649	CC1=CN([C@@H]2O[C@H](CO)C=C2)C(=O)NC1=O	https://go.drugbank.com/drugs/DB00649
sulfamethoxazole	723-46-6	DB01015	CC1=CC(NS(=O)(=O)C2=CC=C(N)C=C2)=NO1	https://go.drugbank.com/drugs/DB01015
Teicoplanin	61036-62-2	DB06149	CCCCCCCCCC(=O)N[C@@H]1[C@H]([C@@H]([C@H](O[C@H]1OC2=C3C=C4C=C2OC5=C(C=C(C=C5)[C@H]([C@H]6C(=O)N[C@H](C7=CC(=CC(=C7C8=C(C=CC(=C8)[C@H](C(=O)N6)NC(=O)[C@@H]4NC(=O)[C@@H]9C1=CC(=CC(=C1)O)OC1=C(C=CC(=C1)[C@H](C(=O)N[C@H](CC1=CC(=C(O3)C=C1)Cl)C(=O)N9)N)O)O)O[C@@H]1[C@H]([C@H]([C@@H]([C@H](O1)CO)O)O)O)O)C(=O)O)O[C@H]1[C@@H]([C@H]([C@@H]([C@H](O1)CO)O)O)NC(=O)C)Cl)CO)O)O	https://go.drugbank.com/drugs/DB06149
Tenofovir (TFV)	147127-20-6	DB14126	C[C@H](CN1C=NC2=C1N=CN=C2N)OCP(O)(O)=O	https://go.drugbank.com/drugs/DB14126
Tenofovir alafenamide	379270-37-8	DB09299	CC(C)OC(=O)[C@H](C)N[P@](=O)(CO[C@H](C)CN1C=NC2=C(N)N=CN=C12)OC1=CC=CC=C1	https://go.drugbank.com/drugs/DB09299
Tenofovir disoproxil	201341-05-1	DB00300	[H][C@@](C)(CN1C=NC2=C(N)N=CN=C12)OCP(=O)(OCOC(=O)OC(C)C)OCOC(=O)OC(C)C	https://go.drugbank.com/drugs/DB00300
Tipranavir	174484-41-4	DB00932	[H][C@@](CC)(C1=CC(NS(=O)(=O)C2=NC=C(C=C2)C(F)(F)F)=CC=C1)C1=C(O)C[C@@](CCC)(CCC2=CC=CC=C2)OC1=O	https://go.drugbank.com/drugs/DB00932
Trimethoprim	738-70-5	DB00440	COC1=CC(CC2=CN=C(N)N=C2N)=CC(OC)=C1OC	https://go.drugbank.com/drugs/DB00440
Valaciclovir	124832-26-4	DB00577	CC(C)[C@H](N)C(=O)OCCOCN1C=NC2=C1NC(N)=NC2=O	https://go.drugbank.com/drugs/DB00577
Valganciclovir	175865-60-8	DB01610	CC(C)[C@H](N)C(=O)OCC(CO)OCN1C=NC2=C1NC(N)=NC2=O	https://go.drugbank.com/drugs/DB01610
Velpatasvir	1377049-84-7	DB11613	COC[C@H]1C[C@H](N(C1)C(=O)[C@H](NC(=O)OC)C1=CC=CC=C1)C1=NC=C(N1)C1=CC=C2C(COC3=CC4=C(C=CC5=C4NC(=N5)[C@@H]4CC[C@H](C)N4C(=O)[C@@H](NC(=O)OC)C(C)C)C=C23)=C1	https://go.drugbank.com/drugs/DB11613
Voxilaprevir	1535212-07-7	DB12026	CC[C@@H]1[C@@H]2CN([C@@H]1C(=O)N[C@@]1(C[C@H]1C(F)F)C(=O)NS(=O)(=O)C1(C)CC1)C(=O)[C@@H](NC(=O)O[C@@H]1C[C@H]1CCCCC(F)(F)C1=C(O2)N=C2C=C(OC)C=CC2=N1)C(C)(C)C	https://go.drugbank.com/drugs/DB12026
Zanamivir	139110-80-8	DB00558	[H][C@]1(OC(=C[C@H](N=C(N)N)[C@H]1NC(C)=O)C(O)=O)[C@H](O)[C@H](O)CO	https://go.drugbank.com/drugs/DB00558
zidovudine	30516-87-1	DB00495	CC1=CN([C@H]2C[C@H](N=[N+]=[N-])[C@@H](CO)O2)C(=O)NC1=O	https://go.drugbank.com/drugs/DB00495
