# Supplementary material for: Discovery of Potential Therapeutic Drugs for COVID-19 Through Logistic Matrix Factorization With Kernel Diffusion
Source: Front Microbiol. 2022 Feb 28;13:740382. doi: 10.3389/fmicb.2022.740382 (PMC8919055; doi:10.3389/fmicb.2022.740382)
Supplement: Supplementary file 1 [file Data_Sheet_1.ZIP › dataset+codes-VDA-KLMF/datasets/dataset1/vd_simmat_dg.txt]

	6-azauridine	Abacavir	Acyclovir	Asunaprevir	Atazanavir	Baloxavir_marboxil	Bictegravir	Bleomycin	Boceprevir	Camostat	Cenicriviroc	Censavudine	Chloroquine	Cobicistat	Cyclosporin_A	Daclatasvir	Darunavir	Didanosine	Dolutegravir	Efavirenz	Elbasvir	Eltrombopag	Elvitegravir	Emtricitabine	Etravirine	FK506	Fosamprenavir	Ganciclovir	Glecaprevir	Glycyrrhizin	Grazoprevir	Herbacetin	Indinavir	Lamivudine	Laninamivir	Ledipasvir	Letermovir	Lopinavir	Maraviroc	Maribavir	Mizoribine	Mycophenolic_acid	Nelfinavir	Nevirapine	Nitazoxanide	Oseltamivir	Pentoxifylline	Peramivir	Phenothiazine
6-azauridine	1	0.094339623	0.134831461	0.078212291	0.053763441	0.08974359	0.124031008	0.093103448	0.062937063	0.0625	0.052631579	0.166666667	0.044247788	0.06	0.070038911	0.072164948	0.086666667	0.153846154	0.112	0.076190476	0.061674009	0.072463768	0.085271318	0.149425287	0.03875969	0.110526316	0.115646259	0.139784946	0.08040201	0.116402116	0.08994709	0.094339623	0.088757396	0.152941176	0.122641509	0.067264574	0.062111801	0.068965517	0.073333333	0.24742268	0.333333333	0.092592593	0.076923077	0.086538462	0.085714286	0.08490566	0.111111111	0.104761905	0.042553191
Abacavir	0.094339623	1	0.206896552	0.11299435	0.063829787	0.0875	0.15503876	0.073578595	0.083333333	0.076923077	0.079365079	0.135416667	0.099099099	0.08	0.052830189	0.098445596	0.120805369	0.282352941	0.134920635	0.114285714	0.09375	0.078014184	0.082706767	0.195402299	0.112903226	0.085858586	0.105263158	0.208791209	0.111675127	0.0591133	0.117021277	0.071428571	0.105882353	0.2	0.088495575	0.1	0.09375	0.079545455	0.137931034	0.157407407	0.186813187	0.060869565	0.131578947	0.158415842	0.092592593	0.081818182	0.106796117	0.081081081	0.073684211
Acyclovir	0.134831461	0.206896552	1	0.058139535	0.075581395	0.067114094	0.080645161	0.0625	0.02919708	0.086956522	0.092485549	0.146341463	0.103092784	0.07486631	0.051792829	0.070652174	0.085714286	0.27027027	0.084745763	0.085106383	0.055045872	0.078740157	0.112068966	0.186666667	0.098214286	0.058201058	0.085106383	0.461538462	0.0625	0.03626943	0.071428571	0.082474227	0.074534161	0.175675676	0.08	0.060747664	0.073825503	0.086956522	0.071428571	0.111111111	0.148148148	0.114583333	0.068027211	0.133333333	0.095744681	0.083333333	0.164705882	0.05	0.074074074
Asunaprevir	0.078212291	0.11299435	0.058139535	1	0.231111111	0.125560538	0.135678392	0.121126761	0.301675978	0.130208333	0.119521912	0.068965517	0.143678161	0.14453125	0.082066869	0.219409283	0.145539906	0.087719298	0.139896373	0.134502924	0.192592593	0.106280193	0.151041667	0.058479532	0.091370558	0.154150198	0.150234742	0.0625	0.259574468	0.13618677	0.373205742	0.070652174	0.172566372	0.06547619	0.104972376	0.212927757	0.140271493	0.131355932	0.163461538	0.10989011	0.075581395	0.099447514	0.208737864	0.121387283	0.140350877	0.113636364	0.091428571	0.11299435	0.059171598
Atazanavir	0.053763441	0.063829787	0.075581395	0.231111111	1	0.144144144	0.070093458	0.135977337	0.197969543	0.222222222	0.178423237	0.061797753	0.134831461	0.292576419	0.078078078	0.280701754	0.286458333	0.055865922	0.093137255	0.059139785	0.28458498	0.165829146	0.137055838	0.045454545	0.095477387	0.088560886	0.271794872	0.079545455	0.136882129	0.084558824	0.115384615	0.098901099	0.300970874	0.052023121	0.115384615	0.243243243	0.159090909	0.336633663	0.134259259	0.067708333	0.056179775	0.097826087	0.235294118	0.100558659	0.157894737	0.105555556	0.102272727	0.098901099	0.144654088
Baloxavir_marboxil	0.08974359	0.0875	0.067114094	0.125560538	0.144144144	1	0.215568862	0.077586207	0.071428571	0.161676647	0.167420814	0.101351351	0.086419753	0.179039301	0.074193548	0.17699115	0.194594595	0.093959732	0.246835443	0.11038961	0.19123506	0.190751445	0.185628743	0.112676056	0.136094675	0.120833333	0.206521739	0.064935065	0.156779661	0.076	0.13304721	0.144736842	0.18627451	0.106382979	0.079268293	0.169960474	0.258241758	0.190243902	0.152631579	0.078313253	0.072847682	0.128205128	0.170984456	0.14	0.154362416	0.088050314	0.112582781	0.054545455	0.172932331
Bictegravir	0.124031008	0.15503876	0.080645161	0.135678392	0.070093458	0.215568862	1	0.083591331	0.107784431	0.090322581	0.120192308	0.131147541	0.070921986	0.09375	0.080701754	0.126168224	0.126436782	0.159663866	0.563636364	0.149606299	0.132231405	0.16025641	0.184931507	0.166666667	0.098684211	0.124423963	0.11299435	0.07751938	0.158878505	0.094170404	0.160194175	0.15503876	0.124352332	0.129310345	0.09352518	0.153191489	0.179190751	0.111675127	0.161676647	0.132352941	0.12295082	0.143939394	0.168604651	0.149606299	0.113636364	0.088235294	0.1171875	0.087591241	0.056451613
Bleomycin	0.093103448	0.073578595	0.0625	0.121126761	0.135977337	0.077586207	0.083591331	1	0.108695652	0.085987261	0.112637363	0.054421769	0.069536424	0.148760331	0.140142518	0.140883978	0.105105105	0.065292096	0.081761006	0.035830619	0.146529563	0.076219512	0.095238095	0.066433566	0.079617834	0.103448276	0.101492537	0.072413793	0.105263158	0.165266106	0.110810811	0.066445183	0.101983003	0.063157895	0.094594595	0.147668394	0.068181818	0.12034384	0.086053412	0.120274914	0.111510791	0.080267559	0.100294985	0.056478405	0.074074074	0.081081081	0.064189189	0.091836735	0.034129693
Boceprevir	0.062937063	0.083333333	0.02919708	0.301675978	0.197969543	0.071428571	0.107784431	0.108695652	1	0.1	0.071428571	0.050724638	0.039473684	0.115044248	0.078767123	0.169811321	0.109289617	0.066176471	0.098159509	0.055172414	0.151639344	0.05027933	0.065088757	0.052631579	0.023529412	0.120535714	0.102702703	0.035460993	0.169724771	0.140909091	0.160377358	0.006451613	0.160621762	0.053435115	0.135714286	0.158333333	0.065656566	0.113300493	0.13559322	0.066225166	0.082706767	0.067567568	0.209302326	0.055172414	0.062068966	0.131386861	0.071428571	0.172932331	0
Camostat	0.0625	0.076923077	0.086956522	0.130208333	0.222222222	0.161676647	0.090322581	0.085987261	0.1	1	0.210810811	0.084033613	0.14516129	0.174129353	0.038194444	0.177664975	0.198717949	0.057377049	0.124137931	0.078740157	0.142241379	0.178082192	0.146853147	0.05982906	0.161764706	0.063348416	0.205128205	0.083333333	0.101382488	0.073059361	0.105769231	0.111111111	0.162011173	0.070175439	0.153225806	0.144104803	0.160714286	0.186440678	0.107784431	0.074074074	0.075630252	0.109375	0.163636364	0.10483871	0.2	0.148760331	0.116666667	0.138211382	0.150943396
Cenicriviroc	0.052631579	0.079365079	0.092485549	0.119521912	0.178423237	0.167420814	0.120192308	0.112637363	0.071428571	0.210810811	1	0.06043956	0.157303371	0.204819277	0.09009009	0.228215768	0.16744186	0.066298343	0.140703518	0.069148936	0.205128205	0.185929648	0.163265306	0.05027933	0.144329897	0.079422383	0.172093023	0.083798883	0.10989011	0.060283688	0.122137405	0.127071823	0.198237885	0.056818182	0.061538462	0.189781022	0.199074074	0.217777778	0.131818182	0.088541667	0.054945055	0.101604278	0.158371041	0.104395604	0.122222222	0.115384615	0.125	0.073684211	0.094117647
Censavudine	0.166666667	0.135416667	0.146341463	0.068965517	0.061797753	0.101351351	0.131147541	0.054421769	0.050724638	0.084033613	0.06043956	1	0.077669903	0.062176166	0.046875	0.069148936	0.090909091	0.180722892	0.147826087	0.139784946	0.058823529	0.11023622	0.127118644	0.17721519	0.085470085	0.090909091	0.090277778	0.151162791	0.089005236	0.056994819	0.087431694	0.101010101	0.079268293	0.166666667	0.098039216	0.064516129	0.078947368	0.098159509	0.092198582	0.117647059	0.127906977	0.11	0.095238095	0.152173913	0.091836735	0.069306931	0.119565217	0.058252427	0.083333333
Chloroquine	0.044247788	0.099099099	0.103092784	0.143678161	0.134831461	0.086419753	0.070921986	0.069536424	0.039473684	0.14516129	0.157303371	0.077669903	1	0.135416667	0.060377358	0.103092784	0.134228188	0.077669903	0.106870229	0.144230769	0.088105727	0.140740741	0.177419355	0.06	0.138211382	0.043269231	0.133333333	0.108910891	0.088669951	0.028436019	0.081632653	0.119266055	0.137724551	0.072164948	0.059322034	0.094170404	0.10625	0.129411765	0.136054422	0.165137615	0.057692308	0.087719298	0.122580645	0.155339806	0.142857143	0.110091743	0.148514851	0.079646018	0.130434783
Cobicistat	0.06	0.08	0.07486631	0.14453125	0.292576419	0.179039301	0.09375	0.148760331	0.115044248	0.174129353	0.204819277	0.062176166	0.135416667	1	0.077586207	0.207843137	0.246445498	0.067708333	0.11682243	0.065	0.226618705	0.142857143	0.137440758	0.063829787	0.103773585	0.076124567	0.251184834	0.078534031	0.141304348	0.072413793	0.116788321	0.08	0.314814815	0.07027027	0.089552239	0.177700348	0.153191489	0.375	0.180995475	0.088669951	0.051546392	0.095477387	0.196428571	0.103626943	0.150537634	0.096938776	0.105263158	0.090909091	0.144508671
Cyclosporin_A	0.070038911	0.052830189	0.051792829	0.082066869	0.078078078	0.074193548	0.080701754	0.140142518	0.078767123	0.038194444	0.09009009	0.046875	0.060377358	0.077586207	1	0.097633136	0.075907591	0.050980392	0.082437276	0.029850746	0.103825137	0.076124567	0.086021505	0.047808765	0.049469965	0.123123123	0.072131148	0.059055118	0.086206897	0.087209302	0.09495549	0.081395349	0.077639752	0.044	0.056179775	0.104683196	0.067092652	0.090625	0.072847682	0.075757576	0.05952381	0.080769231	0.074675325	0.053435115	0.03358209	0.061068702	0.087649402	0.064885496	0.015564202
Daclatasvir	0.072164948	0.098445596	0.070652174	0.219409283	0.280701754	0.17699115	0.126168224	0.140883978	0.169811321	0.177664975	0.228215768	0.069148936	0.103092784	0.207843137	0.097633136	1	0.182648402	0.098360656	0.140776699	0.082901554	0.552995392	0.167464115	0.151219512	0.053763441	0.116504854	0.137037037	0.187214612	0.074468085	0.164794007	0.112318841	0.170542636	0.109947644	0.186440678	0.06010929	0.096938776	0.464912281	0.191964286	0.226086957	0.162895928	0.085	0.058201058	0.091836735	0.2	0.142076503	0.129032258	0.098958333	0.08994709	0.092783505	0.096045198
Darunavir	0.086666667	0.120805369	0.085714286	0.145539906	0.286458333	0.194594595	0.126436782	0.105105105	0.109289617	0.198717949	0.16744186	0.090909091	0.134228188	0.246445498	0.075907591	0.182648402	1	0.098591549	0.172839506	0.093333333	0.196721311	0.16374269	0.157575758	0.094202899	0.114457831	0.09623431	0.653846154	0.090277778	0.161572052	0.087136929	0.127192982	0.098684211	0.256684492	0.103703704	0.140939597	0.165322581	0.168421053	0.309392265	0.204545455	0.109677419	0.091549296	0.104575163	0.251428571	0.115646259	0.153846154	0.129251701	0.095238095	0.120805369	0.15503876
Didanosine	0.153846154	0.282352941	0.27027027	0.087719298	0.055865922	0.093959732	0.159663866	0.065292096	0.066176471	0.057377049	0.066298343	0.180722892	0.077669903	0.067708333	0.050980392	0.098360656	0.098591549	1	0.147826087	0.152173913	0.083333333	0.076335878	0.090163934	0.256756757	0.058333333	0.085106383	0.090277778	0.207317073	0.094736842	0.073684211	0.099447514	0.09	0.085889571	0.263888889	0.087378641	0.079439252	0.086092715	0.078313253	0.115942029	0.151515152	0.227848101	0.088235294	0.102739726	0.204545455	0.080808081	0.069306931	0.119565217	0.058252427	0.070588235
Dolutegravir	0.112	0.134920635	0.084745763	0.139896373	0.093137255	0.246835443	0.563636364	0.081761006	0.098159509	0.124137931	0.140703518	0.147826087	0.106870229	0.11682243	0.082437276	0.140776699	0.172839506	0.147826087	1	0.157024793	0.130801688	0.182432432	0.218978102	0.165137615	0.118055556	0.117370892	0.15060241	0.081300813	0.157894737	0.081818182	0.153465347	0.181818182	0.140540541	0.136363636	0.097744361	0.137339056	0.185628743	0.139037433	0.153374233	0.121212121	0.110169492	0.150793651	0.174698795	0.166666667	0.155737705	0.092307692	0.132231405	0.083333333	0.086956522
Efavirenz	0.076190476	0.114285714	0.085106383	0.134502924	0.059139785	0.11038961	0.149606299	0.035830619	0.055172414	0.078740157	0.069148936	0.139784946	0.144230769	0.065	0.029850746	0.082901554	0.093333333	0.152173913	0.157024793	1	0.080357143	0.087591241	0.119047619	0.10989011	0.097560976	0.070707071	0.092715232	0.080808081	0.125	0.06	0.118918919	0.125	0.081871345	0.112359551	0.043478261	0.096330275	0.139072848	0.080924855	0.117241379	0.099099099	0.060606061	0.072072072	0.104575163	0.1875	0.095238095	0.045045045	0.067307692	0.026315789	0.137931034
Elbasvir	0.061674009	0.09375	0.055045872	0.192592593	0.28458498	0.19123506	0.132231405	0.146529563	0.151639344	0.142241379	0.205128205	0.058823529	0.088105727	0.226618705	0.103825137	0.552995392	0.196721311	0.083333333	0.130801688	0.080357143	1	0.183760684	0.154506438	0.055299539	0.128755365	0.133333333	0.195918367	0.058558559	0.182130584	0.107491857	0.175438596	0.113636364	0.203846154	0.060747664	0.097345133	0.510288066	0.195219124	0.24015748	0.178861789	0.10619469	0.054298643	0.083333333	0.207317073	0.12037037	0.119815668	0.089285714	0.076576577	0.084070796	0.107317073
Eltrombopag	0.072463768	0.078014184	0.078740157	0.106280193	0.165829146	0.190751445	0.16025641	0.076219512	0.05027933	0.178082192	0.185929648	0.11023622	0.140740741	0.142857143	0.076124567	0.167464115	0.16374269	0.076335878	0.182432432	0.087591241	0.183760684	1	0.23943662	0.070866142	0.214285714	0.07860262	0.169590643	0.083969466	0.120535714	0.060085837	0.110091743	0.216	0.176470588	0.080645161	0.091549296	0.175965665	0.246987952	0.21978022	0.125714286	0.113475177	0.085271318	0.157894737	0.186046512	0.182539683	0.153846154	0.070921986	0.114503817	0.078014184	0.155172414
Elvitegravir	0.085271318	0.082706767	0.112068966	0.151041667	0.137055838	0.185628743	0.184931507	0.095238095	0.065088757	0.146853147	0.163265306	0.127118644	0.177419355	0.137440758	0.086021505	0.151219512	0.157575758	0.090163934	0.218978102	0.119047619	0.154506438	0.23943662	1	0.113043478	0.157142857	0.086363636	0.163636364	0.13559322	0.119815668	0.066964286	0.119617225	0.180327869	0.145945946	0.095652174	0.1484375	0.151515152	0.228395062	0.188888889	0.152439024	0.182539683	0.090909091	0.18699187	0.173652695	0.146341463	0.163934426	0.1	0.131147541	0.107692308	0.115044248
Emtricitabine	0.149425287	0.195402299	0.186666667	0.058479532	0.045454545	0.112676056	0.166666667	0.066433566	0.052631579	0.05982906	0.05027933	0.17721519	0.06	0.063829787	0.047808765	0.053763441	0.094202899	0.256756757	0.165137615	0.10989011	0.055299539	0.070866142	0.113043478	1	0.079646018	0.069892473	0.085714286	0.175	0.074074074	0.058510638	0.071823204	0.083333333	0.075	0.622641509	0.103092784	0.056074766	0.096551724	0.06097561	0.087591241	0.159574468	0.210526316	0.092783505	0.075862069	0.10989011	0.073684211	0.084210526	0.101123596	0.072164948	0.061728395
Etravirine	0.03875969	0.112903226	0.098214286	0.091370558	0.095477387	0.136094675	0.098684211	0.079617834	0.023529412	0.161764706	0.144329897	0.085470085	0.138211382	0.103773585	0.049469965	0.116504854	0.114457831	0.058333333	0.118055556	0.097560976	0.128755365	0.214285714	0.157142857	0.079646018	1	0.044843049	0.113772455	0.094017094	0.097222222	0.026431718	0.101449275	0.169491525	0.095744681	0.081081081	0.052238806	0.130434783	0.148809524	0.136612022	0.095808383	0.108527132	0.041322314	0.09375	0.104651163	0.153846154	0.123966942	0.053846154	0.064516129	0.029850746	0.132075472
FK506	0.110526316	0.085858586	0.058201058	0.154150198	0.088560886	0.120833333	0.124423963	0.103448276	0.120535714	0.063348416	0.079422383	0.090909091	0.043269231	0.076124567	0.123123123	0.137037037	0.09623431	0.085106383	0.117370892	0.070707071	0.133333333	0.07860262	0.086363636	0.069892473	0.044843049	1	0.091286307	0.062176166	0.154411765	0.196911197	0.215139442	0.0591133	0.101167315	0.064864865	0.101010101	0.127090301	0.093117409	0.096153846	0.130434783	0.1	0.091397849	0.112820513	0.136170213	0.081632653	0.059701493	0.097435897	0.088541667	0.085858586	0.026041667
Fosamprenavir	0.115646259	0.105263158	0.085106383	0.150234742	0.271794872	0.206521739	0.11299435	0.101492537	0.102702703	0.205128205	0.172093023	0.090277778	0.133333333	0.251184834	0.072131148	0.187214612	0.653846154	0.090277778	0.15060241	0.092715232	0.195918367	0.169590643	0.163636364	0.085714286	0.113772455	0.091286307	1	0.097222222	0.145922747	0.08677686	0.116883117	0.105263158	0.242105263	0.094890511	0.117647059	0.164658635	0.173684211	0.286486486	0.189944134	0.101910828	0.083333333	0.111111111	0.229050279	0.114864865	0.152777778	0.120805369	0.094594595	0.112582781	0.153846154
Ganciclovir	0.139784946	0.208791209	0.461538462	0.0625	0.079545455	0.064935065	0.07751938	0.072413793	0.035460993	0.083333333	0.083798883	0.151162791	0.108910891	0.078534031	0.059055118	0.074468085	0.090277778	0.207317073	0.081300813	0.080808081	0.058558559	0.083969466	0.13559322	0.175	0.094017094	0.062176166	0.097222222	1	0.066326531	0.040609137	0.069518717	0.089108911	0.085365854	0.164556962	0.107843137	0.064220183	0.071428571	0.090909091	0.076388889	0.12745098	0.152941176	0.12	0.08	0.126315789	0.090909091	0.101010101	0.168539326	0.067961165	0.069767442
Glecaprevir	0.08040201	0.111675127	0.0625	0.259574468	0.136882129	0.156779661	0.158878505	0.105263158	0.169724771	0.101382488	0.10989011	0.089005236	0.088669951	0.141304348	0.086206897	0.164794007	0.161572052	0.094736842	0.157894737	0.125	0.182130584	0.120535714	0.119815668	0.074074074	0.097222222	0.154411765	0.145922747	0.066326531	1	0.154411765	0.492753623	0.078817734	0.181069959	0.07486631	0.088235294	0.209219858	0.136929461	0.156	0.222222222	0.098039216	0.067010309	0.083333333	0.226244344	0.136842105	0.130208333	0.09	0.086734694	0.089552239	0.092391304
Glycyrrhizin	0.116402116	0.0591133	0.03626943	0.13618677	0.084558824	0.076	0.094170404	0.165266106	0.140909091	0.073059361	0.060283688	0.056994819	0.028436019	0.072413793	0.087209302	0.112318841	0.087136929	0.073684211	0.081818182	0.06	0.107491857	0.060085837	0.066964286	0.058510638	0.026431718	0.196911197	0.08677686	0.040609137	0.154411765	1	0.146616541	0.053921569	0.084291188	0.059139785	0.101010101	0.130872483	0.067193676	0.075471698	0.111111111	0.089108911	0.109289617	0.085	0.107883817	0.054726368	0.059701493	0.091836735	0.060913706	0.108247423	0.015463918
Grazoprevir	0.08994709	0.117021277	0.071428571	0.373205742	0.115384615	0.13304721	0.160194175	0.110810811	0.160377358	0.105769231	0.122137405	0.087431694	0.081632653	0.116788321	0.09495549	0.170542636	0.127192982	0.099447514	0.153465347	0.118918919	0.175438596	0.110091743	0.119617225	0.071823204	0.101449275	0.215139442	0.116883117	0.069518717	0.492753623	0.146616541	1	0.082474227	0.148760331	0.078651685	0.097938144	0.189964158	0.137339056	0.129032258	0.169724771	0.102564103	0.07027027	0.115789474	0.212962963	0.125	0.106382979	0.094240838	0.090909091	0.088082902	0.054945055
Herbacetin	0.094339623	0.071428571	0.082474227	0.070652174	0.098901099	0.144736842	0.15503876	0.066445183	0.006451613	0.111111111	0.127071823	0.101010101	0.119266055	0.08	0.081395349	0.109947644	0.098684211	0.09	0.181818182	0.125	0.113636364	0.216	0.180327869	0.083333333	0.169491525	0.0591133	0.105263158	0.089108911	0.078817734	0.053921569	0.082474227	1	0.093023256	0.096774194	0.060344828	0.110091743	0.136363636	0.104651163	0.071428571	0.10619469	0.102040816	0.12962963	0.116883117	0.147058824	0.113207547	0.025862069	0.065420561	0.025641026	0.146067416
Indinavir	0.088757396	0.105882353	0.074534161	0.172566372	0.300970874	0.18627451	0.124352332	0.101983003	0.160621762	0.162011173	0.198237885	0.079268293	0.137724551	0.314814815	0.077639752	0.186440678	0.256684492	0.085889571	0.140540541	0.081871345	0.203846154	0.176470588	0.145945946	0.075	0.095744681	0.101167315	0.242105263	0.085365854	0.181069959	0.084291188	0.148760331	0.093023256	1	0.082802548	0.130177515	0.156716418	0.202970297	0.34375	0.194871795	0.109195402	0.093167702	0.104651163	0.355932203	0.12804878	0.155279503	0.133333333	0.116564417	0.139393939	0.164383562
Lamivudine	0.152941176	0.2	0.175675676	0.06547619	0.052023121	0.106382979	0.129310345	0.063157895	0.053435115	0.070175439	0.056818182	0.166666667	0.072164948	0.07027027	0.044	0.06010929	0.103703704	0.263888889	0.136363636	0.112359551	0.060747664	0.080645161	0.095652174	0.622641509	0.081081081	0.064864865	0.094890511	0.164556962	0.07486631	0.059139785	0.078651685	0.096774194	0.082802548	1	0.105263158	0.056603774	0.082758621	0.068322981	0.088888889	0.163043478	0.216216216	0.083333333	0.084507042	0.125	0.086956522	0.086021505	0.090909091	0.073684211	0.076923077
Laninamivir	0.122641509	0.088495575	0.08	0.104972376	0.115384615	0.079268293	0.09352518	0.094594595	0.135714286	0.153225806	0.061538462	0.098039216	0.059322034	0.089552239	0.056179775	0.096938776	0.140939597	0.087378641	0.097744361	0.043478261	0.097345133	0.091549296	0.1484375	0.103092784	0.052238806	0.101010101	0.117647059	0.107843137	0.088235294	0.101010101	0.097938144	0.060344828	0.130177515	0.105263158	1	0.088888889	0.078787879	0.109195402	0.090909091	0.132743363	0.168421053	0.146788991	0.14379085	0.043478261	0.110091743	0.257731959	0.093457944	0.308510638	0.019417476
Ledipasvir	0.067264574	0.1	0.060747664	0.212927757	0.243243243	0.169960474	0.153191489	0.147668394	0.158333333	0.144104803	0.189781022	0.064516129	0.094170404	0.177700348	0.104683196	0.464912281	0.165322581	0.079439252	0.137339056	0.096330275	0.510288066	0.175965665	0.151515152	0.056074766	0.130434783	0.127090301	0.164658635	0.064220183	0.209219858	0.130872483	0.189964158	0.110091743	0.156716418	0.056603774	0.088888889	1	0.183266932	0.190839695	0.205882353	0.102678571	0.055045872	0.079646018	0.180722892	0.127358491	0.100917431	0.090497738	0.072727273	0.095022624	0.082125604
Letermovir	0.062111801	0.09375	0.073825503	0.140271493	0.159090909	0.258241758	0.179190751	0.068181818	0.065656566	0.160714286	0.199074074	0.078947368	0.10625	0.153191489	0.067092652	0.191964286	0.168421053	0.086092715	0.185628743	0.139072848	0.195219124	0.246987952	0.228395062	0.096551724	0.148809524	0.093117409	0.173684211	0.071428571	0.136929461	0.067193676	0.137339056	0.136363636	0.202970297	0.082758621	0.078787879	0.183266932	1	0.183574879	0.145833333	0.097560976	0.072368421	0.127388535	0.170103093	0.146666667	0.130718954	0.074074074	0.097402597	0.060606061	0.129496403
Lopinavir	0.068965517	0.079545455	0.086956522	0.131355932	0.336633663	0.190243902	0.111675127	0.12034384	0.113300493	0.186440678	0.217777778	0.098159509	0.129411765	0.375	0.090625	0.226086957	0.309392265	0.078313253	0.139037433	0.080924855	0.24015748	0.21978022	0.188888889	0.06097561	0.136612022	0.096153846	0.286486486	0.090909091	0.156	0.075471698	0.129032258	0.104651163	0.34375	0.068322981	0.109195402	0.190839695	0.183574879	1	0.175	0.089385475	0.053254438	0.136094675	0.267015707	0.140243902	0.153374233	0.111764706	0.115151515	0.104651163	0.170068027
Maraviroc	0.073333333	0.137931034	0.071428571	0.163461538	0.134259259	0.152631579	0.161676647	0.086053412	0.13559322	0.107784431	0.131818182	0.092198582	0.136054422	0.180995475	0.072847682	0.162895928	0.204545455	0.115942029	0.153374233	0.117241379	0.178861789	0.125714286	0.152439024	0.087591241	0.095808383	0.130434783	0.189944134	0.076388889	0.222222222	0.111111111	0.169724771	0.071428571	0.194871795	0.088888889	0.090909091	0.205882353	0.145833333	0.175	1	0.125827815	0.092857143	0.084415584	0.247126437	0.173913043	0.13986014	0.108108108	0.111888112	0.12244898	0.113636364
Maribavir	0.24742268	0.157407407	0.111111111	0.10989011	0.067708333	0.078313253	0.132352941	0.120274914	0.066225166	0.074074074	0.088541667	0.117647059	0.165137615	0.088669951	0.075757576	0.085	0.109677419	0.151515152	0.121212121	0.099099099	0.10619469	0.113475177	0.182539683	0.159574468	0.108527132	0.1	0.101910828	0.12745098	0.098039216	0.089108911	0.102564103	0.10619469	0.109195402	0.163043478	0.132743363	0.102678571	0.097560976	0.089385475	0.125827815	1	0.329411765	0.094827586	0.10625	0.099099099	0.078947368	0.087719298	0.091743119	0.116071429	0.059405941
Mizoribine	0.333333333	0.186813187	0.148148148	0.075581395	0.056179775	0.072847682	0.12295082	0.111510791	0.082706767	0.075630252	0.054945055	0.127906977	0.057692308	0.051546392	0.05952381	0.058201058	0.091549296	0.227848101	0.110169492	0.060606061	0.054298643	0.085271318	0.090909091	0.210526316	0.041322314	0.091397849	0.083333333	0.152941176	0.067010309	0.109289617	0.07027027	0.102040816	0.093167702	0.216216216	0.168421053	0.055045872	0.072368421	0.053254438	0.092857143	0.329411765	1	0.1	0.095890411	0.082474227	0.081632653	0.103092784	0.120879121	0.14893617	0.034482759
Mycophenolic_acid	0.092592593	0.060869565	0.114583333	0.099447514	0.097826087	0.128205128	0.143939394	0.080267559	0.067567568	0.109375	0.101604278	0.11	0.087719298	0.095477387	0.080769231	0.091836735	0.104575163	0.088235294	0.150793651	0.072072072	0.083333333	0.157894737	0.18699187	0.092783505	0.09375	0.112820513	0.111111111	0.12	0.083333333	0.085	0.115789474	0.12962963	0.104651163	0.083333333	0.146788991	0.079646018	0.127388535	0.136094675	0.084415584	0.094827586	0.1	1	0.12987013	0.101851852	0.111111111	0.141509434	0.171717172	0.140186916	0.04
Nelfinavir	0.076923077	0.131578947	0.068027211	0.208737864	0.235294118	0.170984456	0.168604651	0.100294985	0.209302326	0.163636364	0.158371041	0.095238095	0.122580645	0.196428571	0.074675325	0.2	0.251428571	0.102739726	0.174698795	0.104575163	0.207317073	0.186046512	0.173652695	0.075862069	0.104651163	0.136170213	0.229050279	0.08	0.226244344	0.107883817	0.212962963	0.116883117	0.355932203	0.084507042	0.14379085	0.180722892	0.170103093	0.267015707	0.247126437	0.10625	0.095890411	0.12987013	1	0.141891892	0.180555556	0.132450331	0.099337748	0.154362416	0.166666667
Nevirapine	0.086538462	0.158415842	0.133333333	0.121387283	0.100558659	0.14	0.149606299	0.056478405	0.055172414	0.10483871	0.104395604	0.152173913	0.155339806	0.103626943	0.053435115	0.142076503	0.115646259	0.204545455	0.166666667	0.1875	0.12037037	0.182539683	0.146341463	0.10989011	0.153846154	0.081632653	0.114864865	0.126315789	0.136842105	0.054726368	0.125	0.147058824	0.12804878	0.125	0.043478261	0.127358491	0.146666667	0.140243902	0.173913043	0.099099099	0.082474227	0.101851852	0.141891892	1	0.161616162	0.054545455	0.11	0.03539823	0.164705882
Nitazoxanide	0.085714286	0.092592593	0.095744681	0.140350877	0.157894737	0.154362416	0.113636364	0.074074074	0.062068966	0.2	0.122222222	0.091836735	0.142857143	0.150537634	0.03358209	0.129032258	0.153846154	0.080808081	0.155737705	0.095238095	0.119815668	0.153846154	0.163934426	0.073684211	0.123966942	0.059701493	0.152777778	0.090909091	0.130208333	0.059701493	0.106382979	0.113207547	0.155279503	0.086956522	0.110091743	0.100917431	0.130718954	0.153374233	0.13986014	0.078947368	0.081632653	0.111111111	0.180555556	0.161616162	1	0.114285714	0.142857143	0.082568807	0.19047619
Oseltamivir	0.08490566	0.081818182	0.083333333	0.113636364	0.105555556	0.088050314	0.088235294	0.081081081	0.131386861	0.148760331	0.115384615	0.069306931	0.110091743	0.096938776	0.061068702	0.098958333	0.129251701	0.069306931	0.092307692	0.045045045	0.089285714	0.070921986	0.1	0.084210526	0.053846154	0.097435897	0.120805369	0.101010101	0.09	0.091836735	0.094240838	0.025862069	0.133333333	0.086021505	0.257731959	0.090497738	0.074074074	0.111764706	0.108108108	0.087719298	0.103092784	0.141509434	0.132450331	0.054545455	0.114285714	1	0.13	0.265957447	0.02020202
Pentoxifylline	0.111111111	0.106796117	0.164705882	0.091428571	0.102272727	0.112582781	0.1171875	0.064189189	0.071428571	0.116666667	0.125	0.119565217	0.148514851	0.105263158	0.087649402	0.08994709	0.095238095	0.119565217	0.132231405	0.067307692	0.076576577	0.114503817	0.131147541	0.101123596	0.064516129	0.088541667	0.094594595	0.168539326	0.086734694	0.060913706	0.090909091	0.065420561	0.116564417	0.090909091	0.093457944	0.072727273	0.097402597	0.115151515	0.111888112	0.091743119	0.120879121	0.171717172	0.099337748	0.11	0.142857143	0.13	1	0.096153846	0.054945055
Peramivir	0.104761905	0.081081081	0.05	0.11299435	0.098901099	0.054545455	0.087591241	0.091836735	0.172932331	0.138211382	0.073684211	0.058252427	0.079646018	0.090909091	0.064885496	0.092783505	0.120805369	0.058252427	0.083333333	0.026315789	0.084070796	0.078014184	0.107692308	0.072164948	0.029850746	0.085858586	0.112582781	0.067961165	0.089552239	0.108247423	0.088082902	0.025641026	0.139393939	0.073684211	0.308510638	0.095022624	0.060606061	0.104651163	0.12244898	0.116071429	0.14893617	0.140186916	0.154362416	0.03539823	0.082568807	0.265957447	0.096153846	1	0
Phenothiazine	0.042553191	0.073684211	0.074074074	0.059171598	0.144654088	0.172932331	0.056451613	0.034129693	0	0.150943396	0.094117647	0.083333333	0.130434783	0.144508671	0.015564202	0.096045198	0.15503876	0.070588235	0.086956522	0.137931034	0.107317073	0.155172414	0.115044248	0.061728395	0.132075472	0.026041667	0.153846154	0.069767442	0.092391304	0.015463918	0.054945055	0.146067416	0.164383562	0.076923077	0.019417476	0.082125604	0.129496403	0.170068027	0.113636364	0.059405941	0.034482759	0.04	0.166666667	0.164705882	0.19047619	0.02020202	0.054945055	0	1
Pibrentasvir	0.056390977	0.079545455	0.050583658	0.175324675	0.185064935	0.173010381	0.15018315	0.130232558	0.134275618	0.113138686	0.142414861	0.049808429	0.078947368	0.161585366	0.096296296	0.401486989	0.133105802	0.062015504	0.140740741	0.076335878	0.404109589	0.136200717	0.127737226	0.054901961	0.10989011	0.144578313	0.132653061	0.053639847	0.17791411	0.10787172	0.1829653	0.079545455	0.142394822	0.047058824	0.078651685	0.365771812	0.197183099	0.160130719	0.153846154	0.086142322	0.045977011	0.066914498	0.154109589	0.093023256	0.084291188	0.075757576	0.064885496	0.075471698	0.068
Presatovir	0.068027211	0.141843972	0.081481481	0.208121827	0.090497738	0.162162162	0.194968553	0.077380952	0.119318182	0.124223602	0.139534884	0.102941176	0.156028369	0.13215859	0.066666667	0.210526316	0.155555556	0.111111111	0.210526316	0.153284672	0.201680672	0.16969697	0.170886076	0.098484848	0.162337662	0.142857143	0.148351648	0.078571429	0.187214612	0.089361702	0.206730769	0.110344828	0.150753769	0.1	0.078947368	0.174273859	0.180327869	0.143564356	0.183908046	0.129251701	0.079710145	0.101351351	0.196629213	0.196969697	0.143884892	0.095890411	0.115107914	0.073333333	0.083333333
Protein_phosphatase_1	0.04587156	0.145631068	0.119565217	0.12716763	0.151162791	0.109677419	0.072992701	0.070469799	0.069444444	0.131147541	0.134831461	0.091836735	0.165048544	0.103092784	0.053231939	0.147540984	0.10738255	0.103092784	0.11023622	0.095238095	0.114678899	0.171875	0.136	0.096774194	0.203539823	0.059701493	0.106666667	0.125	0.124352332	0.033980583	0.11827957	0.191919192	0.134146341	0.098901099	0.043103448	0.11627907	0.130718954	0.125748503	0.116438356	0.098214286	0.070707071	0.090909091	0.156462585	0.210526316	0.137254902	0.063636364	0.12	0.035087719	0.149425287
Pyrazofurin	0.268292683	0.125	0.120481928	0.063218391	0.05027933	0.065789474	0.12295082	0.115523466	0.074626866	0.075630252	0.043478261	0.114942529	0.047619048	0.046153846	0.05952381	0.052631579	0.091549296	0.168674699	0.110169492	0.071428571	0.054298643	0.085271318	0.081967213	0.179487179	0.041322314	0.085561497	0.083333333	0.126436782	0.067010309	0.10326087	0.07027027	0.113402062	0.086419753	0.168831169	0.15625	0.055045872	0.065359477	0.053254438	0.085106383	0.269662921	0.523809524	0.12244898	0.088435374	0.071428571	0.070707071	0.091836735	0.085106383	0.14893617	0.046511628
Raltegravir	0.091603053	0.113636364	0.109243697	0.148717949	0.176165803	0.161849711	0.213793103	0.118971061	0.115853659	0.184397163	0.143564356	0.123966942	0.128787879	0.151658768	0.085106383	0.154589372	0.134502924	0.105691057	0.268656716	0.107692308	0.142857143	0.209459459	0.1875	0.11965812	0.161971831	0.09009009	0.13372093	0.10483871	0.165876777	0.075555556	0.167487685	0.185483871	0.174863388	0.112068966	0.111111111	0.144680851	0.16091954	0.179347826	0.142857143	0.117647059	0.106557377	0.173228346	0.206060606	0.152	0.169354839	0.106060606	0.165289256	0.097014925	0.102564103
Remdesivir	0.168918919	0.120253165	0.117241379	0.128888889	0.184331797	0.172588832	0.101604278	0.121661721	0.086734694	0.179640719	0.165178571	0.11409396	0.169934641	0.186956522	0.080385852	0.14957265	0.230769231	0.099337748	0.123595506	0.0875	0.170542636	0.167597765	0.175438596	0.102739726	0.153846154	0.105691057	0.243093923	0.128378378	0.135802469	0.088	0.1125	0.10625	0.218905473	0.104166667	0.125	0.136882129	0.16	0.193236715	0.187165775	0.159235669	0.145833333	0.111801242	0.211640212	0.122580645	0.158940397	0.165562914	0.125	0.156862745	0.152173913
Rhoifolin	0.157534247	0.088050314	0.074829932	0.091703057	0.104803493	0.146464646	0.12849162	0.198717949	0.034653465	0.122093023	0.127192982	0.094594595	0.09375	0.084677419	0.099337748	0.11814346	0.12244898	0.102040816	0.14619883	0.08974359	0.124528302	0.15819209	0.152046784	0.097902098	0.130177515	0.12605042	0.116161616	0.079470199	0.105691057	0.229357798	0.11440678	0.291044776	0.110599078	0.107142857	0.086419753	0.125954198	0.145728643	0.104545455	0.084577114	0.202702703	0.192592593	0.100628931	0.125	0.111111111	0.089171975	0.061728395	0.056962025	0.067901235	0.107142857
Ribavirin	0.307692308	0.164835165	0.151898734	0.070175439	0.050847458	0.066666667	0.106557377	0.104316547	0.083969466	0.06779661	0.049723757	0.104651163	0.048543689	0.052083333	0.051587302	0.058823529	0.085106383	0.202531646	0.093220339	0.051020408	0.054794521	0.069767442	0.083333333	0.184210526	0.042016807	0.086486486	0.076923077	0.156626506	0.067708333	0.098360656	0.071038251	0.070707071	0.0875	0.189189189	0.172043011	0.055555556	0.066225166	0.047619048	0.094202899	0.321428571	0.593220339	0.08	0.082191781	0.084210526	0.072164948	0.105263158	0.111111111	0.152173913	0.023255814
Rifabutin	0.12755102	0.09223301	0.065989848	0.139622642	0.109090909	0.148148148	0.144144144	0.14516129	0.115384615	0.084070796	0.136029412	0.103092784	0.075829384	0.114583333	0.153153153	0.156934307	0.128630705	0.086294416	0.148148148	0.082926829	0.162790698	0.142222222	0.142201835	0.071794872	0.094594595	0.212121212	0.128099174	0.075	0.157142857	0.167883212	0.149635036	0.113861386	0.131274131	0.07253886	0.096153846	0.172297297	0.133603239	0.134615385	0.134453782	0.133004926	0.115183246	0.140703518	0.135245902	0.115577889	0.093137255	0.098039216	0.095	0.09223301	0.056122449
Rilpivirine	0.03030303	0.09375	0.077586207	0.095959596	0.12244898	0.127906977	0.090322581	0.062305296	0.023255814	0.167883212	0.148717949	0.084033613	0.163934426	0.113207547	0.049122807	0.137254902	0.113095238	0.066115702	0.116438356	0.096	0.127659574	0.219858156	0.138888889	0.050847458	0.449541284	0.049107143	0.112426036	0.074380165	0.096330275	0.02173913	0.100478469	0.147540984	0.124324324	0.060869565	0.04379562	0.129310345	0.153846154	0.147540984	0.094674556	0.106870229	0.040650407	0.083969466	0.122807018	0.181034483	0.12195122	0.037313433	0.072	0.029411765	0.150943396
Rimantadine	0.033333333	0.08988764	0.012345679	0.080745342	0.011428571	0.048611111	0.06779661	0.027586207	0.090163934	0.017391304	0.034285714	0.036144578	0.03125	0.037634409	0.02811245	0.061797753	0.074626866	0.048780488	0.052631579	0.044444444	0.057142857	0.0078125	0.025423729	0.051948052	0.017699115	0.078651685	0.058394161	0.023529412	0.076923077	0.066666667	0.080924855	0	0.057692308	0.053333333	0.063829787	0.073529412	0.04109589	0.037267081	0.118110236	0.0625	0.049382716	0.020618557	0.087591241	0.044444444	0.010638298	0.078651685	0.011111111	0.08988764	0
Ritonavir	0.059139785	0.069148936	0.081395349	0.139344262	0.36407767	0.138392857	0.074766355	0.172011662	0.102325581	0.188172043	0.17768595	0.061452514	0.140449438	0.659217877	0.097560976	0.220833333	0.278350515	0.055555556	0.098039216	0.053191489	0.234848485	0.153465347	0.153846154	0.057142857	0.111675127	0.064748201	0.257575758	0.085227273	0.127819549	0.068592058	0.102272727	0.086486486	0.305825243	0.063953488	0.108695652	0.196296296	0.132743363	0.464864865	0.154929577	0.08994709	0.05	0.097297297	0.210526316	0.093922652	0.16374269	0.104972376	0.101694915	0.098360656	0.158227848
Saquinavir	0.071823204	0.131428571	0.082840237	0.222222222	0.362745098	0.161290323	0.140703518	0.14	0.244680851	0.197802198	0.170124481	0.074712644	0.123595506	0.295154185	0.075301205	0.239316239	0.310160428	0.093567251	0.14507772	0.089385475	0.256809339	0.16751269	0.132653061	0.083333333	0.102040816	0.118320611	0.28125	0.086705202	0.227272727	0.105660377	0.210084034	0.081967213	0.407407407	0.090909091	0.13559322	0.22605364	0.171296296	0.34	0.215	0.10326087	0.087719298	0.092896175	0.533742331	0.120689655	0.152941176	0.119318182	0.103448276	0.144508671	0.153846154
Simeprevir	0.086486486	0.132596685	0.079545455	0.287671233	0.117647059	0.171945701	0.158415842	0.140449438	0.126168224	0.108374384	0.156	0.096045198	0.112903226	0.148854962	0.113149847	0.207317073	0.150684932	0.102272727	0.157360406	0.103825137	0.213235294	0.150485437	0.186528497	0.073863636	0.143589744	0.181102362	0.155251142	0.083333333	0.256198347	0.132075472	0.311111111	0.108108108	0.128099174	0.080924855	0.077720207	0.224719101	0.171171171	0.155462185	0.201923077	0.111111111	0.066298343	0.112903226	0.178899083	0.147727273	0.121546961	0.096774194	0.099447514	0.078947368	0.080924855
Sofosbuvir	0.232	0.097222222	0.091603053	0.140776699	0.178217822	0.197740113	0.140243902	0.111455108	0.114942529	0.163398693	0.141509434	0.176	0.126760563	0.165137615	0.081911263	0.168224299	0.22754491	0.122137405	0.16025641	0.107142857	0.179166667	0.158536585	0.189542484	0.118110236	0.1	0.119469027	0.240963855	0.096296296	0.178899083	0.109649123	0.137614679	0.104895105	0.189473684	0.138211382	0.125874126	0.166666667	0.157608696	0.206349206	0.208333333	0.147887324	0.131782946	0.103448276	0.206896552	0.123188406	0.164179104	0.129496403	0.117647059	0.112676056	0.157024793
stavudine	0.204819277	0.181818182	0.155844156	0.071005917	0.063583815	0.112676056	0.156521739	0.066433566	0.052631579	0.087719298	0.062146893	0.55	0.081632653	0.063829787	0.052	0.076923077	0.102189781	0.24	0.165137615	0.122222222	0.065116279	0.114754098	0.132743363	0.23943662	0.079646018	0.087431694	0.09352518	0.160493827	0.085561497	0.064171123	0.08988764	0.106382979	0.088607595	0.228571429	0.114583333	0.066037736	0.081632653	0.101265823	0.095588235	0.159574468	0.179487179	0.115789474	0.106382979	0.16091954	0.096774194	0.084210526	0.126436782	0.072164948	0.088607595
sulfamethoxazole	0.072916667	0.114583333	0.108433735	0.115151515	0.106508876	0.118055556	0.096774194	0.058419244	0.036231884	0.165137615	0.110465116	0.129411765	0.172043011	0.10326087	0.031007752	0.099447514	0.232	0.090909091	0.140350877	0.130434783	0.094339623	0.168067227	0.129310345	0.109756098	0.19047619	0.052083333	0.23015873	0.102272727	0.107526882	0.035897436	0.106741573	0.175824176	0.114649682	0.126582278	0.078431373	0.09047619	0.117241379	0.113207547	0.109489051	0.108910891	0.079545455	0.09	0.127659574	0.168539326	0.179775281	0.070707071	0.097826087	0.049019608	0.171052632
Teicoplanin	0.068181818	0.041463415	0.037783375	0.086206897	0.095032397	0.093181818	0.072941176	0.171641791	0.049886621	0.090243902	0.120614035	0.042606516	0.061881188	0.096436059	0.099437148	0.099576271	0.087155963	0.042606516	0.07398568	0.044334975	0.124236253	0.100719424	0.089371981	0.040506329	0.067146283	0.092050209	0.086956522	0.0425	0.08677686	0.134782609	0.088421053	0.089285714	0.102449889	0.043367347	0.08040201	0.111336032	0.092970522	0.104444444	0.051224944	0.096446701	0.075129534	0.0725	0.081264108	0.04950495	0.05721393	0.075757576	0.057788945	0.072864322	0.043367347
Tenofovir	0.14893617	0.191489362	0.25974026	0.06779661	0.078651685	0.064102564	0.068181818	0.068259386	0.042253521	0.090909091	0.094972067	0.10989011	0.117647059	0.077720207	0.05859375	0.079365079	0.104166667	0.188235294	0.08	0.058252427	0.058035714	0.082706767	0.123966942	0.142857143	0.101694915	0.056122449	0.142857143	0.307692308	0.055	0.040201005	0.057591623	0.076923077	0.090909091	0.13253012	0.095238095	0.058823529	0.077419355	0.083333333	0.097902098	0.125	0.136363636	0.096153846	0.093333333	0.12371134	0.1	0.088235294	0.139784946	0.076923077	0.056179775
Tenofovir_alafenamide	0.080291971	0.151515152	0.170940171	0.128078818	0.18974359	0.150837989	0.083832335	0.106583072	0.08045977	0.178082192	0.174129353	0.084615385	0.157894737	0.180952381	0.079861111	0.173076923	0.213414634	0.119047619	0.114649682	0.071942446	0.168776371	0.157232704	0.189189189	0.088	0.140939597	0.073913043	0.234567901	0.193277311	0.130630631	0.055555556	0.105022831	0.085714286	0.182795699	0.089430894	0.09929078	0.141666667	0.15	0.2	0.193939394	0.105633803	0.09375	0.1	0.2	0.146153846	0.19047619	0.126865672	0.149606299	0.09352518	0.155172414
Tenofovir_disoproxil	0.09352518	0.122302158	0.165289256	0.114832536	0.129186603	0.105263158	0.069364162	0.112149533	0.097142857	0.128205128	0.126760563	0.074074074	0.112676056	0.130044843	0.09375	0.142857143	0.127777778	0.115384615	0.078313253	0.040816327	0.115079365	0.08045977	0.125	0.085271318	0.080745342	0.077253219	0.146067416	0.18699187	0.085106383	0.072649573	0.088495575	0.04	0.114427861	0.078125	0.104166667	0.116465863	0.076530612	0.135678392	0.110497238	0.087837838	0.090909091	0.104895105	0.112299465	0.085106383	0.115942029	0.148148148	0.162790698	0.098591549	0.037593985
Tipranavir	0.074534161	0.079268293	0.087248322	0.123893805	0.218009479	0.178571429	0.138121547	0.083094556	0.054455446	0.165680473	0.208333333	0.092105263	0.169934641	0.207964602	0.080385852	0.14957265	0.237569061	0.08496732	0.162790698	0.152317881	0.166023166	0.215116279	0.168604651	0.080536913	0.140350877	0.066666667	0.236263736	0.091503268	0.154811715	0.05019305	0.117154812	0.149350649	0.231155779	0.081632653	0.065088757	0.141221374	0.247311828	0.247474747	0.15625	0.096385542	0.064516129	0.125786164	0.186528497	0.12987013	0.151315789	0.093167702	0.11038961	0.079268293	0.160583942
Trimethoprim	0.065420561	0.145631068	0.144444444	0.12716763	0.1	0.109677419	0.097014925	0.085034014	0.033557047	0.112903226	0.103825137	0.080808081	0.132075472	0.091836735	0.049242424	0.111111111	0.085526316	0.091836735	0.11023622	0.074766355	0.099547511	0.119402985	0.193277311	0.108695652	0.192982456	0.081218274	0.092105263	0.136842105	0.074257426	0.03902439	0.106382979	0.102803738	0.081395349	0.098901099	0.07079646	0.100917431	0.161073826	0.093023256	0.079470199	0.128440367	0.070707071	0.153846154	0.06918239	0.12745098	0.126213592	0.083333333	0.108910891	0.044247788	0.075268817
Valaciclovir	0.112149533	0.14953271	0.588235294	0.092896175	0.109289617	0.099378882	0.085714286	0.094594595	0.074324324	0.134920635	0.15	0.12	0.126126126	0.123076923	0.072243346	0.12565445	0.133333333	0.191489362	0.097744361	0.071428571	0.102222222	0.09929078	0.166666667	0.126315789	0.1015625	0.073891626	0.14	0.345238095	0.088235294	0.058252427	0.092307692	0.060344828	0.104046243	0.117021277	0.115044248	0.108597285	0.09202454	0.135294118	0.12	0.122807018	0.121212121	0.136363636	0.100628931	0.121495327	0.12037037	0.150943396	0.193877551	0.098214286	0.060606061
Valganciclovir	0.117117117	0.163636364	0.506666667	0.090425532	0.11827957	0.096385542	0.090277778	0.104026846	0.071895425	0.129770992	0.121693122	0.13592233	0.120689655	0.125628141	0.078947368	0.128205128	0.14379085	0.206185567	0.102189781	0.068376068	0.104803493	0.103448276	0.1875	0.142857143	0.097744361	0.077294686	0.150326797	0.456790123	0.086124402	0.061904762	0.09	0.066666667	0.107344633	0.134020619	0.139130435	0.111111111	0.095808383	0.144508671	0.116129032	0.136752137	0.137254902	0.140350877	0.104294479	0.116071429	0.115044248	0.154545455	0.184466019	0.103448276	0.057692308
Velpatasvir	0.085585586	0.103603604	0.069767442	0.224334601	0.279527559	0.19123506	0.146443515	0.140664962	0.165975104	0.147186147	0.192028986	0.068493151	0.107623318	0.222222222	0.100817439	0.434042553	0.201646091	0.088372093	0.150214592	0.080357143	0.450980392	0.183760684	0.159482759	0.060185185	0.123931624	0.133333333	0.200819672	0.073059361	0.182130584	0.107491857	0.175438596	0.108597285	0.213178295	0.0657277	0.097345133	0.428015564	0.185770751	0.23046875	0.198347107	0.111111111	0.068807339	0.097777778	0.207317073	0.125581395	0.130232558	0.094170404	0.081447964	0.098654709	0.107317073
Voxilaprevir	0.089552239	0.109452736	0.072164948	0.265822785	0.126394052	0.139917695	0.161290323	0.118733509	0.177272727	0.104545455	0.124542125	0.087179487	0.09223301	0.119298246	0.107246377	0.171003717	0.129707113	0.092783505	0.160377358	0.12244898	0.175675676	0.103896104	0.127853881	0.078125	0.095454545	0.182156134	0.119834711	0.075757576	0.61	0.169117647	0.55721393	0.077294686	0.145669291	0.078947368	0.102439024	0.219081272	0.153526971	0.131274131	0.185840708	0.106796117	0.07106599	0.108374384	0.200873362	0.111111111	0.099502488	0.104477612	0.090452261	0.098522167	0.051282051
Zanamivir	0.126213592	0.090909091	0.071428571	0.082417582	0.092896175	0.067484663	0.095588235	0.099315068	0.122302158	0.111111111	0.051546392	0.101010101	0.051724138	0.074626866	0.060836502	0.076142132	0.128378378	0.09	0.1	0.044642857	0.079295154	0.09352518	0.125	0.106382979	0.037593985	0.085858586	0.105263158	0.1	0.078817734	0.096938776	0.076923077	0.071428571	0.119047619	0.108695652	0.5375	0.07079646	0.060606061	0.091954023	0.085526316	0.126126126	0.186813187	0.119266055	0.131578947	0.044642857	0.102803738	0.239583333	0.085714286	0.237113402	0.02
zidovudine	0.213483146	0.154639175	0.141176471	0.073863636	0.049180328	0.099337748	0.165289256	0.068259386	0.064748201	0.064516129	0.053763441	0.383561644	0.055555556	0.055837563	0.05859375	0.068062827	0.096551724	0.231707317	0.153846154	0.101010101	0.062780269	0.099236641	0.105691057	0.246753247	0.056910569	0.10106383	0.081081081	0.146067416	0.087628866	0.07253886	0.091891892	0.076923077	0.084337349	0.220779221	0.116504854	0.068493151	0.070512821	0.089820359	0.097902098	0.17	0.204819277	0.117647059	0.108108108	0.135416667	0.067961165	0.099009901	0.115789474	0.098039216	0.056179775
[truncated: 29 more columns]
