# Supplementary material for: Discovery of Potential Therapeutic Drugs for COVID-19 Through Logistic Matrix Factorization With Kernel Diffusion
Source: Front Microbiol. 2022 Feb 28;13:740382. doi: 10.3389/fmicb.2022.740382 (PMC8919055; doi:10.3389/fmicb.2022.740382)
Supplement: Supplementary file 1 [file Data_Sheet_1.ZIP › dataset+codes-VDA-KLMF/datasets/dataset1/virus name.txt]

2019-nCoV
SARS
MERS
A-H1N1
A-H5N1
A-H7N9
human_cytomegalovirus
Hendra
HIV-1
HIV-2
HCV
respiratory_syncytial
