# Supplementary material for: Discovery of Potential Therapeutic Drugs for COVID-19 Through Logistic Matrix Factorization With Kernel Diffusion
Source: Front Microbiol. 2022 Feb 28;13:740382. doi: 10.3389/fmicb.2022.740382 (PMC8919055; doi:10.3389/fmicb.2022.740382)
Supplement: Supplementary file 1 [file Data_Sheet_1.ZIP › dataset+codes-VDA-KLMF/datasets/dataset2/drug name.txt]

Azacitidine
Brincidofovir
Cidofovir
Filociclovir
Flavopiridol
Ganciclovir
Letermovir
Niclosamide
Nitazoxanide
Favipiravir
Artesunate
Bithionol
Dasatinib
Erlotinib
Gefitinib
Hexachlorophene
Imatinib
Leflunomide
Mycophenolic_acid
Rapamycin_(Sirolimus)
Sunitinib
Navitoclax
Chloroquine
Chlorpromazine
Atovaquone
Berberine
Doxycycline
Eflornithine
EIPA_(amiloride)
Hydroxychloroquine
Isolanid_(lanatoside_C)
Ivermectin
Luteolin
Nelfinavir
Ribavirin
Silvestrol
Sofosbuvir
Sorafenib
Suramin
Tilorone_(Amixin)
Cyclosporine
Emetine
Emodin
Foscarnet
Lobucavir
Manidipine
Monensin
Quercetin
Salinomycin
Saracatinib
Simvastatin
Valacyclovir
Verapamil
4-HPR_(Fenretinide)
Amiodarone
Amodiaquine
Anisomycin
BCX4430_(Galidesivir)
Bepridil
Bortezomib
Brequinar
Entrectinib
Fluoxetine
Fluvastatin
Lovastatin
Metformin
Minocycline
Mitoxantrone
Posaconazole
Quinacrine
Quinine
Raloxifene
Remdesivir
Topotecan
Apilimod
Arbidol_(Umifenovir)
Azithromycin
Benztropine
Clomipramine
Dalbavancin
Diphyllin
Nafamostat
Oritavancin
Tamoxifen
Teicoplanin
Telavancin
Teriflunomide
Toremifene
Aciclovir
Camptothecin
Glycyrrhizin
Novobiocin
Promethazine
Roscovitine_(Seliciclib)
Homoharringtonine
Acetylsalicylic_acid
Azaribine
Caffeine
Camostat
Gemcitabine
Genistin
Itraconazole
Kasugamycin
Memantine
Obatoclax
Pentosan_polysulfate
Regorafenib
Trametinib
Triazavirin
Zanamivir
Ezetimibe
Irbesartan
Lamivudine
Tenofovir
Thymalfasin
Alisporivir
Cepharanthine
Boceprevir
Dibucaine
Elbasvir
Pirlindole
Formoterol
Pleconaril
Alpha-lipoic_acid
Indomethacin
Lopinavir
Ritonavir
Mefloquine
