# Supplementary material for: Discovery of Potential Therapeutic Drugs for COVID-19 Through Logistic Matrix Factorization With Kernel Diffusion
Source: Front Microbiol. 2022 Feb 28;13:740382. doi: 10.3389/fmicb.2022.740382 (PMC8919055; doi:10.3389/fmicb.2022.740382)
Supplement: Supplementary file 1 [file Data_Sheet_1.ZIP › dataset+codes-VDA-KLMF/datasets/dataset2/vd2_simmat_dg.txt]

	Azacitidine	Brincidofovir	Cidofovir	Filociclovir	Flavopiridol	Ganciclovir	Letermovir	Niclosamide	Nitazoxanide	Favipiravir	Artesunate	Bithionol	Dasatinib	Erlotinib	Gefitinib	Hexachlorophene	Imatinib	Leflunomide	Mycophenolic_acid	Rapamycin_(Sirolimus)	Sunitinib	Navitoclax	Chloroquine	Chlorpromazine	Atovaquone	Berberine	Doxycycline	Eflornithine	EIPA_(amiloride)	Hydroxychloroquine	Isolanid_(lanatoside_C)	Ivermectin	Luteolin	Nelfinavir	Ribavirin	Silvestrol	Sofosbuvir	Sorafenib	Suramin	Tilorone_(Amixin)	Cyclosporine	Emetine	Emodin	Foscarnet	Lobucavir	Manidipine	Monensin	Quercetin	Salinomycin
Azacitidine	1	0.107913669	0.205128205	0.207317073	0.117117117	0.215189873	0.059210526	0.051020408	0.06122449	0.153846154	0.080357143	0.054347826	0.09375	0.056910569	0.070866142	0.063157895	0.069444444	0.065217391	0.08	0.082524272	0.05	0.031390135	0.058823529	0.04950495	0.071428571	0.034782609	0.130434783	0.055555556	0.103896104	0.077669903	0.117924528	0.051630435	0.094736842	0.074829932	0.533333333	0.098765432	0.125	0.046511628	0.025735294	0.048	0.043307087	0.065693431	0.086956522	0.070175439	0.302631579	0.041916168	0.08125	0.092783505	0.073863636
Brincidofovir	0.107913669	1	0.380530973	0.102739726	0.062857143	0.17037037	0.061904762	0.050955414	0.064102564	0.062015504	0.039772727	0.039215686	0.074468085	0.097142857	0.081967213	0.044871795	0.053658537	0.052631579	0.075949367	0.059479554	0.08045977	0.050359712	0.096774194	0.070063694	0.052023121	0.046242775	0.066666667	0.061538462	0.05	0.116129032	0.049122807	0.036951501	0.057324841	0.073170732	0.069444444	0.071428571	0.107526882	0.053475936	0.03021148	0.122093023	0.051446945	0.06122449	0.065789474	0.060344828	0.102739726	0.067873303	0.044444444	0.056603774	0.050209205
Cidofovir	0.205128205	0.380530973	1	0.174418605	0.095652174	0.306666667	0.072368421	0.082474227	0.092783505	0.115942029	0.051282051	0.064516129	0.100775194	0.081967213	0.086614173	0.072916667	0.068493151	0.075268817	0.111111111	0.066350711	0.094017094	0.054545455	0.1	0.090909091	0.079646018	0.052173913	0.1	0.098591549	0.0875	0.118811881	0.052863436	0.034574468	0.104166667	0.095890411	0.13253012	0.084337349	0.123076923	0.0703125	0.036900369	0.090163934	0.04296875	0.057142857	0.108695652	0.166666667	0.174418605	0.073170732	0.054216867	0.102040816	0.061111111
Filociclovir	0.207317073	0.102739726	0.174418605	1	0.100840336	0.471428571	0.076923077	0.078431373	0.077669903	0.154929577	0.049180328	0.083333333	0.130769231	0.087301587	0.1	0.090909091	0.095238095	0.071428571	0.12745098	0.064814815	0.108333333	0.058035714	0.08490566	0.086538462	0.085470085	0.058823529	0.096	0.064102564	0.12195122	0.102803738	0.0472103	0.034120735	0.099009901	0.078431373	0.151162791	0.075581395	0.086330935	0.067669173	0.032490975	0.078125	0.054263566	0.077464789	0.103092784	0.046153846	0.472222222	0.071005917	0.052631579	0.097087379	0.042553191
Flavopiridol	0.117117117	0.062857143	0.095652174	0.100840336	1	0.084745763	0.18404908	0.205357143	0.142857143	0.07	0.06993007	0.194444444	0.202797203	0.132867133	0.2	0.17699115	0.169811321	0.120689655	0.12	0.133333333	0.136690647	0.139130435	0.12	0.189655172	0.288135593	0.198412698	0.2	0.018867925	0.063636364	0.125984252	0.071713147	0.071611253	0.36	0.1875	0.097345133	0.173184358	0.157894737	0.151724138	0.095070423	0.147887324	0.064516129	0.148387097	0.245283019	0.04494382	0.110169492	0.163841808	0.073298429	0.289719626	0.072815534
Ganciclovir	0.215189873	0.17037037	0.306666667	0.471428571	0.084745763	1	0.071428571	0.07	0.090909091	0.161764706	0.041666667	0.074468085	0.11627907	0.098360656	0.102362205	0.082474227	0.082191781	0.073684211	0.12	0.060747664	0.101694915	0.049327354	0.108910891	0.089108911	0.068965517	0.051282051	0.080645161	0.095890411	0.126582278	0.12745098	0.043290043	0.031662269	0.090909091	0.08	0.156626506	0.076923077	0.096296296	0.069230769	0.029090909	0.088709677	0.05078125	0.071428571	0.094736842	0.048387097	0.471428571	0.072289157	0.047337278	0.089108911	0.043243243
Letermovir	0.059210526	0.061904762	0.072368421	0.076923077	0.18404908	0.071428571	1	0.146666667	0.130718954	0.082706767	0.085714286	0.099337748	0.229411765	0.170588235	0.220238095	0.096774194	0.238888889	0.210144928	0.127388535	0.11026616	0.13372093	0.23553719	0.10625	0.158940397	0.196202532	0.212903226	0.143678161	0.066176471	0.054794521	0.111111111	0.058823529	0.075471698	0.138157895	0.170103093	0.066225166	0.228855721	0.157608696	0.243902439	0.118971061	0.149425287	0.063694268	0.181318681	0.119205298	0.04	0.076923077	0.246153846	0.066079295	0.129032258	0.061728395
Niclosamide	0.051020408	0.050955414	0.082474227	0.078431373	0.205357143	0.07	0.146666667	1	0.277777778	0.116883117	0.039370079	0.227272727	0.188976378	0.137096774	0.157480315	0.178947368	0.170212766	0.238636364	0.112149533	0.068493151	0.151260504	0.136792453	0.202020202	0.21875	0.224299065	0.140350877	0.146341463	0.048192771	0.129411765	0.207920792	0.033333333	0.039164491	0.223404255	0.165517241	0.06185567	0.131736527	0.131386861	0.237288136	0.111111111	0.154471545	0.033707865	0.082758621	0.180851064	0.074626866	0.067961165	0.185897436	0.022222222	0.206185567	0.03626943
Nitazoxanide	0.06122449	0.064102564	0.092783505	0.077669903	0.142857143	0.090909091	0.130718954	0.277777778	1	0.12987013	0.064	0.079207921	0.206349206	0.14516129	0.129770992	0.056074766	0.152777778	0.25	0.111111111	0.063348416	0.131147541	0.105022831	0.142857143	0.168316832	0.147826087	0.11965812	0.126984127	0.035294118	0.127906977	0.138888889	0.046218487	0.033678756	0.115384615	0.180555556	0.072164948	0.124260355	0.164179104	0.195121951	0.08988764	0.108527132	0.029739777	0.074829932	0.108910891	0.057971014	0.077669903	0.184713376	0.027777778	0.113207547	0.046875
Favipiravir	0.153846154	0.062015504	0.115942029	0.154929577	0.07	0.161764706	0.082706767	0.116883117	0.12987013	1	0.04	0.081081081	0.118181818	0.066037736	0.081818182	0.076923077	0.096	0.14084507	0.096385542	0.03	0.09	0.03902439	0.070588235	0.047058824	0.072916667	0.040816327	0.118811881	0.113207547	0.214285714	0.08045977	0.03286385	0.016483516	0.0875	0.068181818	0.19047619	0.052287582	0.076271186	0.092592593	0.031496063	0.04587156	0.020576132	0.032	0.092105263	0.1	0.154929577	0.046666667	0.026315789	0.085365854	0.02994012
Artesunate	0.080357143	0.039772727	0.051282051	0.049180328	0.06993007	0.041666667	0.085714286	0.039370079	0.064	0.04	1	0.008	0.076433121	0.032467532	0.057692308	0.015625	0.057803468	0.040983607	0.170940171	0.12	0.061643836	0.065843621	0.037878788	0.030534351	0.087591241	0.057142857	0.104166667	0.071428571	0.036363636	0.037037037	0.171806167	0.083333333	0.023076923	0.126506024	0.1	0.125	0.108974359	0.051282051	0.030100334	0.045751634	0.061371841	0.086956522	0.032	0.071428571	0.066666667	0.091397849	0.21686747	0.022727273	0.224719101
Bithionol	0.054347826	0.039215686	0.064516129	0.083333333	0.194444444	0.074468085	0.099337748	0.227272727	0.079207921	0.081081081	0.008	1	0.1328125	0.115702479	0.146341463	0.394736842	0.089041096	0.084210526	0.107843137	0.060465116	0.100840336	0.077981651	0.118811881	0.132653061	0.157407407	0.137614679	0.125	0.0125	0.071428571	0.126213592	0.021097046	0.037037037	0.224719101	0.079470199	0.043010753	0.089285714	0.056737589	0.129032258	0.067669173	0.105691057	0.034482759	0.118518519	0.235294118	0.03125	0.072164948	0.078313253	0.011363636	0.21978022	0.021052632
Dasatinib	0.09375	0.074468085	0.100775194	0.130769231	0.202797203	0.11627907	0.229411765	0.188976378	0.206349206	0.118181818	0.076433121	0.1328125	1	0.171052632	0.25170068	0.120300752	0.320261438	0.168	0.122302158	0.101626016	0.167785235	0.203463203	0.155555556	0.175572519	0.166666667	0.143835616	0.133757962	0.050847458	0.127118644	0.177777778	0.055555556	0.058394161	0.134328358	0.170454545	0.09375	0.124378109	0.11627907	0.180645161	0.10472973	0.125786164	0.057432432	0.134502924	0.129770992	0.038095238	0.122137405	0.233333333	0.0625	0.132352941	0.062780269
Erlotinib	0.056910569	0.097142857	0.081967213	0.087301587	0.132867133	0.098360656	0.170588235	0.137096774	0.14516129	0.066037736	0.032467532	0.115702479	0.171052632	1	0.426229508	0.094488189	0.163636364	0.123966942	0.106060606	0.0875	0.138888889	0.102880658	0.196721311	0.170731707	0.120567376	0.198473282	0.105263158	0.027027027	0.060344828	0.192	0.037735849	0.05721393	0.14516129	0.113636364	0.048387097	0.155080214	0.12345679	0.161073826	0.093103448	0.207142857	0.044827586	0.164556962	0.12195122	0	0.078740157	0.145945946	0.029268293	0.133858268	0.031818182
Gefitinib	0.070866142	0.081967213	0.086614173	0.1	0.2	0.102362205	0.220238095	0.157480315	0.129770992	0.081818182	0.057692308	0.146341463	0.25170068	0.426229508	1	0.124031008	0.207317073	0.14516129	0.117647059	0.103305785	0.140939597	0.191304348	0.196850394	0.181102362	0.154929577	0.234848485	0.0875	0.043478261	0.075	0.192307692	0.044609665	0.058968059	0.15625	0.116022099	0.0625	0.138461538	0.112426036	0.185430464	0.076666667	0.166666667	0.047457627	0.202531646	0.125	0	0.091603053	0.184782609	0.048309179	0.145038168	0.04954955
Hexachlorophene	0.063157895	0.044871795	0.072916667	0.090909091	0.17699115	0.082474227	0.096774194	0.178947368	0.056074766	0.076923077	0.015625	0.394736842	0.120300752	0.094488189	0.124031008	1	0.079470199	0.059405941	0.125	0.054545455	0.106557377	0.071748879	0.093457944	0.105769231	0.12173913	0.113043478	0.120967742	0.024096386	0.068181818	0.100917431	0.025	0.033942559	0.177083333	0.063694268	0.052083333	0.080924855	0.047945205	0.107692308	0.058823529	0.09375	0.045801527	0.091549296	0.197802198	0.029411765	0.08	0.070175439	0.016759777	0.197916667	0.025906736
Imatinib	0.069444444	0.053658537	0.068493151	0.095238095	0.169811321	0.082191781	0.238888889	0.170212766	0.152777778	0.096	0.057803468	0.089041096	0.320261438	0.163636364	0.207317073	0.079470199	1	0.194029851	0.096774194	0.091954023	0.139393939	0.264069264	0.148648649	0.150684932	0.181818182	0.13836478	0.10982659	0.029850746	0.088888889	0.145695364	0.045454545	0.063981043	0.129251701	0.170212766	0.069444444	0.15942029	0.119565217	0.25477707	0.175862069	0.128654971	0.051446945	0.11827957	0.109589041	0.025	0.087837838	0.262032086	0.044444444	0.12	0.050209205
Leflunomide	0.065217391	0.052631579	0.075268817	0.071428571	0.120689655	0.073684211	0.210144928	0.238636364	0.25	0.14084507	0.040983607	0.084210526	0.168	0.123966942	0.14516129	0.059405941	0.194029851	1	0.096153846	0.060185185	0.147826087	0.129186603	0.151515152	0.142857143	0.125	0.116071429	0.105691057	0.078947368	0.12345679	0.147058824	0.034042553	0.034210526	0.134020619	0.154929577	0.076923077	0.108433735	0.136363636	0.305555556	0.08365019	0.12295082	0.022641509	0.062937063	0.115789474	0.046875	0.071428571	0.111111111	0.028735632	0.131313131	0.037234043
Mycophenolic_acid	0.08	0.075949367	0.111111111	0.12745098	0.12	0.12	0.127388535	0.112149533	0.111111111	0.096385542	0.170940171	0.107843137	0.122302158	0.106060606	0.117647059	0.125	0.096774194	0.096153846	1	0.096330275	0.173553719	0.078947368	0.087719298	0.089285714	0.105691057	0.144067797	0.149606299	0.095238095	0.086021505	0.085470085	0.081196581	0.057742782	0.121495327	0.12987013	0.08	0.121387283	0.103448276	0.102189781	0.061151079	0.122137405	0.072519084	0.109589041	0.16	0.1	0.105769231	0.124260355	0.086206897	0.12962963	0.084656085
Rapamycin_(Sirolimus)	0.082524272	0.059479554	0.066350711	0.064814815	0.133333333	0.060747664	0.11026616	0.068493151	0.063348416	0.03	0.12	0.060465116	0.101626016	0.0875	0.103305785	0.054545455	0.091954023	0.060185185	0.096330275	1	0.084388186	0.114197531	0.066964286	0.067567568	0.125560538	0.10619469	0.134782609	0.019704433	0.023696682	0.066079295	0.202614379	0.242206235	0.087962963	0.146825397	0.072115385	0.161654135	0.136363636	0.068273092	0.064935065	0.091666667	0.131428571	0.154166667	0.09478673	0.026737968	0.074766355	0.121323529	0.196850394	0.082191781	0.198501873
Sunitinib	0.05	0.08045977	0.094017094	0.108333333	0.136690647	0.101694915	0.13372093	0.151260504	0.131147541	0.09	0.061643836	0.100840336	0.167785235	0.138888889	0.140939597	0.106557377	0.139393939	0.147826087	0.173553719	0.084388186	1	0.118644068	0.245614035	0.147540984	0.124087591	0.133333333	0.163120567	0.067961165	0.081818182	0.18852459	0.050387597	0.055137845	0.140495868	0.136094675	0.05	0.109947644	0.141025641	0.141891892	0.086805556	0.259541985	0.087272727	0.125	0.165217391	0.043956044	0.090163934	0.149171271	0.050761421	0.138211382	0.072115385
Navitoclax	0.031390135	0.050359712	0.054545455	0.058035714	0.139130435	0.049327354	0.23553719	0.136792453	0.105022831	0.03902439	0.065843621	0.077981651	0.203463203	0.102880658	0.191304348	0.071748879	0.264069264	0.129186603	0.078947368	0.114197531	0.118644068	1	0.128440367	0.150943396	0.172727273	0.107758621	0.093877551	0.049019608	0.051886792	0.126696833	0.074498567	0.078028747	0.1	0.203252033	0.036036036	0.149090909	0.141700405	0.181818182	0.191428571	0.102459016	0.068965517	0.100775194	0.081818182	0.020512821	0.044052863	0.238095238	0.065068493	0.099099099	0.075657895
Chloroquine	0.058823529	0.096774194	0.1	0.08490566	0.12	0.108910891	0.10625	0.202020202	0.142857143	0.070588235	0.037878788	0.118811881	0.155555556	0.196721311	0.196850394	0.093457944	0.148648649	0.151515152	0.087719298	0.066964286	0.245614035	0.128440367	1	0.270833333	0.133333333	0.125	0.097744361	0.057471264	0.086021505	0.814285714	0.028455285	0.041343669	0.111111111	0.122580645	0.048543689	0.102272727	0.126760563	0.161538462	0.064981949	0.267241379	0.056390977	0.102040816	0.094339623	0	0.08490566	0.111111111	0.044198895	0.109090909	0.062176166
Chlorpromazine	0.04950495	0.070063694	0.090909091	0.086538462	0.189655172	0.089108911	0.158940397	0.21875	0.168316832	0.047058824	0.030534351	0.132653061	0.175572519	0.170731707	0.181102362	0.105769231	0.150684932	0.142857143	0.089285714	0.067567568	0.147540984	0.150943396	0.270833333	1	0.218181818	0.136752137	0.125	0.046511628	0.064516129	0.262626263	0.024489796	0.038860104	0.134615385	0.162162162	0.039215686	0.142857143	0.153284672	0.15503876	0.077205882	0.18852459	0.041044776	0.103448276	0.106796117	0	0.076190476	0.167701863	0.021857923	0.121495327	0.035714286
Atovaquone	0.071428571	0.052023121	0.079646018	0.085470085	0.288135593	0.068965517	0.196202532	0.224299065	0.147826087	0.072916667	0.087591241	0.157407407	0.166666667	0.120567376	0.154929577	0.12173913	0.181818182	0.125	0.105691057	0.125560538	0.124087591	0.172727273	0.133333333	0.218181818	1	0.157480315	0.179104478	0.019607843	0.066037736	0.139344262	0.068548387	0.075129534	0.178571429	0.207792208	0.052631579	0.177142857	0.162162162	0.18115942	0.096428571	0.160583942	0.057761733	0.115384615	0.20754717	0.034883721	0.094827586	0.202380952	0.046875	0.165217391	0.068965517
Berberine	0.034782609	0.046242775	0.052173913	0.058823529	0.198412698	0.051282051	0.212903226	0.140350877	0.11965812	0.040816327	0.057142857	0.137614679	0.143835616	0.198473282	0.234848485	0.113043478	0.13836478	0.116071429	0.144067797	0.10619469	0.133333333	0.107758621	0.125	0.136752137	0.157480315	1	0.113475177	0	0.037037037	0.12195122	0.051792829	0.064267352	0.190909091	0.101190476	0.025862069	0.17816092	0.103225806	0.132867133	0.081272085	0.161764706	0.042857143	0.20979021	0.165137615	0	0.05	0.142045455	0.047120419	0.17699115	0.043478261
Doxycycline	0.130434783	0.066666667	0.1	0.096	0.2	0.080645161	0.143678161	0.146341463	0.126984127	0.118811881	0.104166667	0.125	0.133757962	0.105263158	0.0875	0.120967742	0.10982659	0.105691057	0.149606299	0.134782609	0.163120567	0.093877551	0.097744361	0.125	0.179104478	0.113475177	1	0.04587156	0.078947368	0.095588235	0.104417671	0.084183673	0.203389831	0.152941176	0.150442478	0.167567568	0.159235669	0.108974359	0.096885813	0.126666667	0.086021505	0.115151515	0.232142857	0.076086957	0.10483871	0.127659574	0.098958333	0.210084034	0.107317073
Eflornithine	0.055555556	0.061538462	0.098591549	0.064102564	0.018867925	0.095890411	0.066176471	0.048192771	0.035294118	0.113207547	0.071428571	0.0125	0.050847458	0.027027027	0.043478261	0.024096386	0.029850746	0.078947368	0.095238095	0.019704433	0.067961165	0.049019608	0.057471264	0.046511628	0.019607843	0	0.04587156	1	0.078125	0.06741573	0.023148148	0.010899183	0.023255814	0.059701493	0.085714286	0.038461538	0.05785124	0.053097345	0.015444015	0.036036036	0.024691358	0.015625	0.024390244	0.125	0.064102564	0.039473684	0.053691275	0.022727273	0.054878049
EIPA_(amiloride)	0.103896104	0.05	0.0875	0.12195122	0.063636364	0.126582278	0.054794521	0.129411765	0.127906977	0.214285714	0.036363636	0.071428571	0.127118644	0.060344828	0.075	0.068181818	0.088888889	0.12345679	0.086021505	0.023696682	0.081818182	0.051886792	0.086021505	0.064516129	0.066037736	0.037037037	0.078947368	0.078125	1	0.083333333	0.022222222	0.013333333	0.054347826	0.070921986	0.103896104	0.042682927	0.053846154	0.113043478	0.038167939	0.042016807	0.019762846	0.02962963	0.056818182	0.058823529	0.12195122	0.050314465	0.018404908	0.053191489	0.02247191
Hydroxychloroquine	0.077669903	0.116129032	0.118811881	0.102803738	0.125984252	0.12745098	0.111111111	0.207920792	0.138888889	0.08045977	0.037037037	0.126213592	0.177777778	0.192	0.192307692	0.100917431	0.145695364	0.147058824	0.085470085	0.066079295	0.18852459	0.126696833	0.814285714	0.262626263	0.139344262	0.12195122	0.095588235	0.06741573	0.083333333	1	0.032258065	0.041025641	0.118181818	0.120253165	0.067307692	0.106741573	0.124137931	0.157894737	0.068100358	0.229508197	0.059701493	0.092715232	0.101851852	0.012658228	0.102803738	0.102857143	0.049180328	0.116071429	0.055837563
Isolanid_(lanatoside_C)	0.117924528	0.049122807	0.052863436	0.0472103	0.071713147	0.043290043	0.058823529	0.033333333	0.046218487	0.03286385	0.171806167	0.021097046	0.055555556	0.037735849	0.044609665	0.025	0.045454545	0.034042553	0.081196581	0.202614379	0.050387597	0.074498567	0.028455285	0.024489796	0.068548387	0.051792829	0.104417671	0.023148148	0.022222222	0.032258065	1	0.278846154	0.041841004	0.093862816	0.117924528	0.129370629	0.098859316	0.033210332	0.036674817	0.045454545	0.067708333	0.08988764	0.042553191	0.035175879	0.065502183	0.059800664	0.204545455	0.045833333	0.192857143
Ivermectin	0.051630435	0.036951501	0.034574468	0.034120735	0.071611253	0.031662269	0.075471698	0.039164491	0.033678756	0.016483516	0.083333333	0.037037037	0.058394161	0.05721393	0.058968059	0.033942559	0.063981043	0.034210526	0.057742782	0.242206235	0.055137845	0.078028747	0.041343669	0.038860104	0.075129534	0.064267352	0.084183673	0.010899183	0.013333333	0.041025641	0.278846154	1	0.055555556	0.086330935	0.045945946	0.128878282	0.086633663	0.051344743	0.055147059	0.05707196	0.106719368	0.094292804	0.056149733	0.014245014	0.039577836	0.080645161	0.175879397	0.055263158	0.169082126
Luteolin	0.094736842	0.057324841	0.104166667	0.099009901	0.36	0.090909091	0.138157895	0.223404255	0.115384615	0.0875	0.023076923	0.224719101	0.134328358	0.14516129	0.15625	0.177083333	0.129251701	0.134020619	0.121495327	0.087962963	0.140495868	0.1	0.111111111	0.134615385	0.178571429	0.190909091	0.203389831	0.023255814	0.054347826	0.118181818	0.041841004	0.055555556	1	0.111111111	0.072164948	0.137724551	0.106382979	0.139534884	0.102272727	0.153225806	0.045283019	0.112676056	0.365853659	0.057971014	0.088235294	0.107142857	0.033519553	0.685714286	0.041450777
Nelfinavir	0.074829932	0.073170732	0.095890411	0.078431373	0.1875	0.08	0.170103093	0.165517241	0.180555556	0.068181818	0.126506024	0.079470199	0.170454545	0.113636364	0.116022099	0.063694268	0.170212766	0.154929577	0.12987013	0.146825397	0.136094675	0.203252033	0.122580645	0.162162162	0.207792208	0.101190476	0.152941176	0.059701493	0.070921986	0.120253165	0.093862816	0.086330935	0.111111111	1	0.082191781	0.184466019	0.206896552	0.155172414	0.105769231	0.119318182	0.067741935	0.139784946	0.106666667	0.049586777	0.10738255	0.218274112	0.111627907	0.102564103	0.138392857
Ribavirin	0.533333333	0.069444444	0.13253012	0.151162791	0.097345133	0.156626506	0.066225166	0.06185567	0.072164948	0.19047619	0.1	0.043010753	0.09375	0.048387097	0.0625	0.052083333	0.069444444	0.076923077	0.08	0.072115385	0.05	0.036036036	0.048543689	0.039215686	0.052631579	0.025862069	0.150442478	0.085714286	0.103896104	0.067307692	0.117924528	0.045945946	0.072164948	0.082191781	1	0.105590062	0.11627907	0.0546875	0.029520295	0.031496063	0.03515625	0.057971014	0.063829787	0.109090909	0.207317073	0.048192771	0.094936709	0.070707071	0.086206897
Silvestrol	0.098765432	0.071428571	0.084337349	0.075581395	0.173184358	0.076923077	0.228855721	0.131736527	0.124260355	0.052287582	0.125	0.089285714	0.124378109	0.155080214	0.138461538	0.080924855	0.15942029	0.108433735	0.121387283	0.161654135	0.109947644	0.149090909	0.102272727	0.142857143	0.177142857	0.17816092	0.167567568	0.038461538	0.042682927	0.106741573	0.129370629	0.128878282	0.137724551	0.184466019	0.105590062	1	0.216931217	0.181818182	0.112804878	0.166666667	0.070121951	0.177664975	0.107142857	0.042553191	0.081871345	0.220657277	0.135964912	0.129411765	0.131687243
Sofosbuvir	0.125	0.107526882	0.123076923	0.086330935	0.157894737	0.096296296	0.157608696	0.131386861	0.164179104	0.076271186	0.108974359	0.056737589	0.11627907	0.12345679	0.112426036	0.047945205	0.119565217	0.136363636	0.103448276	0.136363636	0.141025641	0.141700405	0.126760563	0.153284672	0.162162162	0.103225806	0.159235669	0.05785124	0.053846154	0.124137931	0.098859316	0.086633663	0.106382979	0.206896552	0.11627907	0.216931217	1	0.133333333	0.081699346	0.136645963	0.085616438	0.112359551	0.09352518	0.066037736	0.110294118	0.177083333	0.108374384	0.097222222	0.110599078
Sorafenib	0.046511628	0.053475936	0.0703125	0.067669173	0.151724138	0.069230769	0.243902439	0.237288136	0.195121951	0.092592593	0.051282051	0.129032258	0.180645161	0.161073826	0.185430464	0.107692308	0.25477707	0.305555556	0.102189781	0.068273092	0.141891892	0.181818182	0.161538462	0.15503876	0.18115942	0.132867133	0.108974359	0.053097345	0.113043478	0.157894737	0.033210332	0.051344743	0.139534884	0.155172414	0.0546875	0.181818182	0.133333333	1	0.166666667	0.175675676	0.033557047	0.086206897	0.125984252	0.04	0.059701493	0.172972973	0.023696682	0.128787879	0.040358744
Suramin	0.025735294	0.03021148	0.036900369	0.032490975	0.095070423	0.029090909	0.118971061	0.111111111	0.08988764	0.031496063	0.030100334	0.067669173	0.10472973	0.093103448	0.076666667	0.058823529	0.175862069	0.08365019	0.061151079	0.064935065	0.086805556	0.191428571	0.064981949	0.077205882	0.096428571	0.081272085	0.096885813	0.015444015	0.038167939	0.068100358	0.036674817	0.055147059	0.102272727	0.105769231	0.029520295	0.112804878	0.081699346	0.166666667	1	0.074324324	0.058548009	0.057142857	0.095419847	0.029045643	0.028776978	0.135220126	0.025641026	0.101503759	0.038674033
Tilorone_(Amixin)	0.048	0.122093023	0.090163934	0.078125	0.147887324	0.088709677	0.149425287	0.154471545	0.108527132	0.04587156	0.045751634	0.105691057	0.125786164	0.207142857	0.166666667	0.09375	0.128654971	0.12295082	0.122137405	0.091666667	0.259541985	0.102459016	0.267241379	0.18852459	0.160583942	0.161764706	0.126666667	0.036036036	0.042016807	0.229508197	0.045454545	0.05707196	0.153225806	0.119318182	0.031496063	0.166666667	0.136645963	0.175675676	0.074324324	1	0.070422535	0.134969325	0.168067227	0.01010101	0.069767442	0.14516129	0.044334975	0.141732283	0.060465116
Cyclosporine	0.043307087	0.051446945	0.04296875	0.054263566	0.064516129	0.05078125	0.063694268	0.033707865	0.029739777	0.020576132	0.061371841	0.034482759	0.057432432	0.044827586	0.047457627	0.045801527	0.051446945	0.022641509	0.072519084	0.131428571	0.087272727	0.068965517	0.056390977	0.041044776	0.057761733	0.042857143	0.086021505	0.024691358	0.019762846	0.059701493	0.067708333	0.106719368	0.045283019	0.067741935	0.03515625	0.070121951	0.085616438	0.033557047	0.058548009	0.070422535	1	0.085034014	0.062256809	0.012987013	0.058365759	0.067692308	0.101910828	0.04887218	0.113846154
Emetine	0.065693431	0.06122449	0.057142857	0.077464789	0.148387097	0.071428571	0.181318681	0.082758621	0.074829932	0.032	0.086956522	0.118518519	0.134502924	0.164556962	0.202531646	0.091549296	0.11827957	0.062937063	0.109589041	0.154166667	0.125	0.100775194	0.102040816	0.103448276	0.115384615	0.20979021	0.115151515	0.015625	0.02962963	0.092715232	0.08988764	0.094292804	0.112676056	0.139784946	0.057971014	0.177664975	0.112359551	0.086206897	0.057142857	0.134969325	0.085034014	1	0.124087591	0	0.108695652	0.145728643	0.101941748	0.103448276	0.094594595
Emodin	0.086956522	0.065789474	0.108695652	0.103092784	0.245283019	0.094736842	0.119205298	0.180851064	0.108910891	0.092105263	0.032	0.235294118	0.129770992	0.12195122	0.125	0.197802198	0.109589041	0.115789474	0.16	0.09478673	0.165217391	0.081818182	0.094339623	0.106796117	0.20754717	0.165137615	0.232142857	0.024390244	0.056818182	0.101851852	0.042553191	0.056149733	0.365853659	0.106666667	0.063829787	0.107142857	0.09352518	0.125984252	0.095419847	0.168067227	0.062256809	0.124087591	1	0.078125	0.091836735	0.103030303	0.028409091	0.357142857	0.042328042
Foscarnet	0.070175439	0.060344828	0.166666667	0.046153846	0.04494382	0.048387097	0.04	0.074626866	0.057971014	0.1	0.071428571	0.03125	0.038095238	0	0	0.029411765	0.025	0.046875	0.1	0.026737968	0.043956044	0.020512821	0	0	0.034883721	0	0.076086957	0.125	0.058823529	0.012658228	0.035175879	0.014245014	0.057971014	0.049586777	0.109090909	0.042553191	0.066037736	0.04	0.029045643	0.01010101	0.012987013	0	0.078125	1	0.046153846	0.028776978	0.051851852	0.056338028	0.053333333
Lobucavir	0.302631579	0.102739726	0.174418605	0.472222222	0.110169492	0.471428571	0.076923077	0.067961165	0.077669903	0.154929577	0.066666667	0.072164948	0.122137405	0.078740157	0.091603053	0.08	0.087837838	0.071428571	0.105769231	0.074766355	0.090163934	0.044052863	0.08490566	0.076190476	0.094827586	0.05	0.10483871	0.064102564	0.12195122	0.102803738	0.065502183	0.039577836	0.088235294	0.10738255	0.207317073	0.081871345	0.110294118	0.059701493	0.028776978	0.069767442	0.058365759	0.108695652	0.091836735	0.046153846	1	0.071005917	0.065088757	0.086538462	0.059459459
Manidipine	0.041916168	0.067873303	0.073170732	0.071005917	0.163841808	0.072289157	0.246153846	0.185897436	0.184713376	0.046666667	0.091397849	0.078313253	0.233333333	0.145945946	0.184782609	0.070175439	0.262032086	0.111111111	0.124260355	0.121323529	0.149171271	0.238095238	0.111111111	0.167701863	0.202380952	0.142045455	0.127659574	0.039473684	0.050314465	0.102857143	0.059800664	0.080645161	0.107142857	0.218274112	0.048192771	0.220657277	0.177083333	0.172972973	0.135220126	0.14516129	0.067692308	0.145728643	0.103030303	0.028776978	0.071005917	1	0.066945607	0.099415205	0.075396825
Monensin	0.08125	0.044444444	0.054216867	0.052631579	0.073298429	0.047337278	0.066079295	0.022222222	0.027777778	0.026315789	0.21686747	0.011363636	0.0625	0.029268293	0.048309179	0.016759777	0.044444444	0.028735632	0.086206897	0.196850394	0.050761421	0.065068493	0.044198895	0.021857923	0.046875	0.047120419	0.098958333	0.053691275	0.018404908	0.049180328	0.204545455	0.175879397	0.033519553	0.111627907	0.094936709	0.135964912	0.108374384	0.023696682	0.025641026	0.044334975	0.101910828	0.101941748	0.028409091	0.051851852	0.065088757	0.066945607	1	0.033149171	0.413612565
Quercetin	0.092783505	0.056603774	0.102040816	0.097087379	0.289719626	0.089108911	0.129032258	0.206185567	0.113207547	0.085365854	0.022727273	0.21978022	0.132352941	0.133858268	0.145038168	0.197916667	0.12	0.131313131	0.12962963	0.082191781	0.138211382	0.099099099	0.109090909	0.121495327	0.165217391	0.17699115	0.210084034	0.022727273	0.053191489	0.116071429	0.045833333	0.055263158	0.685714286	0.102564103	0.070707071	0.129411765	0.097222222	0.128787879	0.101503759	0.141732283	0.04887218	0.103448276	0.357142857	0.056338028	0.086538462	0.099415205	0.033149171	1	0.041025641
Salinomycin	0.073863636	0.050209205	0.061111111	0.042553191	0.072815534	0.043243243	0.061728395	0.03626943	0.046875	0.02994012	0.224719101	0.021052632	0.062780269	0.031818182	0.04954955	0.025906736	0.050209205	0.037234043	0.084656085	0.198501873	0.072115385	0.075657895	0.062176166	0.035714286	0.068965517	0.043478261	0.107317073	0.054878049	0.02247191	0.055837563	0.192857143	0.169082126	0.041450777	0.138392857	0.086206897	0.131687243	0.110599078	0.040358744	0.038674033	0.060465116	0.113846154	0.094594595	0.042328042	0.053333333	0.059459459	0.075396825	0.413612565	0.041025641	1
Saracatinib	0.067567568	0.062801932	0.066666667	0.085526316	0.210191083	0.08	0.188481675	0.126666667	0.111111111	0.052238806	0.080924855	0.116438356	0.271604938	0.225	0.37414966	0.113333333	0.229050279	0.100671141	0.0875	0.124513619	0.10982659	0.193548387	0.137254902	0.131578947	0.148148148	0.217105263	0.088888889	0.014285714	0.063380282	0.134615385	0.086021505	0.076009501	0.133333333	0.125628141	0.060402685	0.140186916	0.09947644	0.148571429	0.064814815	0.145348837	0.054140127	0.158469945	0.106666667	0	0.085526316	0.194029851	0.071748879	0.131578947	0.075949367
Simvastatin	0.113043478	0.079545455	0.101694915	0.071428571	0.111111111	0.081967213	0.100558659	0.07751938	0.085271318	0.067307692	0.180451128	0.047244094	0.1	0.070967742	0.088607595	0.045801527	0.079545455	0.089430894	0.133858268	0.171945701	0.125	0.076923077	0.090909091	0.075757576	0.098591549	0.083916084	0.152777778	0.076923077	0.043103448	0.088888889	0.142259414	0.098701299	0.06870229	0.154761905	0.113043478	0.126315789	0.139240506	0.075471698	0.03960396	0.105960265	0.09057971	0.1375	0.079365079	0.054347826	0.115702479	0.09947644	0.161111111	0.067669173	0.165803109
Valacyclovir	0.147368421	0.147651007	0.180851064	0.247311828	0.068181818	0.345238095	0.09202454	0.081081081	0.12037037	0.15	0.069767442	0.04587156	0.121428571	0.130769231	0.116788321	0.053571429	0.103225806	0.095238095	0.136363636	0.071428571	0.134920635	0.069264069	0.126126126	0.098214286	0.062015504	0.070866142	0.097014925	0.107142857	0.146067416	0.122807018	0.053941909	0.043927649	0.061403509	0.100628931	0.12371134	0.077348066	0.158273381	0.09352518	0.038596491	0.121212121	0.068181818	0.086666667	0.083333333	0.054054054	0.247311828	0.116959064	0.06741573	0.060344828	0.072916667
Verapamil	0.030075188	0.087431694	0.07751938	0.058823529	0.111842105	0.076335878	0.190751445	0.138461538	0.103703704	0.034482759	0.0375	0.092307692	0.107784431	0.215277778	0.190789474	0.081481481	0.124293785	0.134920635	0.108695652	0.116666667	0.147651007	0.1	0.204724409	0.198412698	0.10738255	0.197080292	0.100628931	0.061403509	0.031746032	0.2	0.052238806	0.077306733	0.120300752	0.121546961	0.02238806	0.192513369	0.138554217	0.132075472	0.065789474	0.222222222	0.07266436	0.273333333	0.098484848	0	0.051094891	0.134715026	0.068627451	0.110294118	0.068493151
4-HPR_(Fenretinide)	0.041322314	0.044444444	0.05785124	0.081300813	0.120567376	0.056910569	0.120689655	0.161016949	0.15	0.09	0.09929078	0.082644628	0.144736842	0.093333333	0.111111111	0.062992126	0.153374233	0.211009174	0.136	0.088983051	0.134751773	0.109243697	0.118110236	0.111111111	0.132352941	0.116788321	0.123287671	0.037735849	0.081818182	0.115384615	0.079681275	0.0525	0.112903226	0.170731707	0.05	0.115789474	0.133757962	0.157534247	0.083044983	0.114864865	0.049122807	0.104294479	0.116666667	0.043956044	0.064	0.124324324	0.078125	0.111111111	0.087804878
Amiodarone	0.047244094	0.114285714	0.08	0.06870229	0.18705036	0.078740157	0.154285714	0.152	0.16	0.064220183	0.065789474	0.112903226	0.152866242	0.195804196	0.187919463	0.100775194	0.147058824	0.130081301	0.146153846	0.081967213	0.265151515	0.133891213	0.273504274	0.214876033	0.15	0.176470588	0.14	0.063636364	0.058823529	0.225806452	0.045112782	0.054187192	0.178861789	0.137142857	0.055555556	0.158730159	0.149068323	0.142857143	0.092150171	0.34375	0.066202091	0.126506024	0.128	0.03030303	0.060606061	0.168478261	0.054187192	0.166666667	0.069767442
Amodiaquine	0.063636364	0.071856287	0.091743119	0.097345133	0.182539683	0.1	0.169811321	0.292929293	0.131578947	0.086956522	0.035460993	0.173076923	0.18705036	0.260162602	0.2578125	0.145454545	0.226027397	0.171428571	0.117647059	0.073593074	0.217741935	0.143497758	0.511363636	0.27184466	0.218487395	0.161290323	0.131386861	0.041237113	0.078431373	0.462365591	0.02745098	0.051020408	0.194444444	0.150943396	0.054054054	0.146892655	0.119205298	0.25	0.105454545	0.258064516	0.050724638	0.117647059	0.157407407	0.011764706	0.087719298	0.143678161	0.03125	0.18018018	0.049019608
Anisomycin	0.112359551	0.073333333	0.097826087	0.081632653	0.139130435	0.084210526	0.174825175	0.145833333	0.15625	0.093333333	0.113043478	0.072164948	0.122137405	0.113821138	0.1171875	0.058823529	0.141843972	0.153846154	0.138613861	0.095238095	0.117647059	0.077272727	0.116504854	0.13	0.133928571	0.135135135	0.141666667	0.064102564	0.057471264	0.123809524	0.104072398	0.053475936	0.099009901	0.145833333	0.125	0.201298701	0.188976378	0.14516129	0.059259259	0.159663866	0.046153846	0.141791045	0.091836735	0.0625	0.115789474	0.13836478	0.090909091	0.097087379	0.076923077
BCX4430_(Galidesivir)	0.285714286	0.073333333	0.134831461	0.177777778	0.100840336	0.183908046	0.070063694	0.067961165	0.077669903	0.123287671	0.049180328	0.083333333	0.088888889	0.10483871	0.1	0.090909091	0.066225166	0.071428571	0.064814815	0.074766355	0.072580645	0.030434783	0.08490566	0.066037736	0.076271186	0.05	0.141666667	0.0375	0.108433735	0.102803738	0.074889868	0.04787234	0.088235294	0.078431373	0.253164557	0.094674556	0.086330935	0.059701493	0.032490975	0.053435115	0.046153846	0.092857143	0.091836735	0.046153846	0.23255814	0.052325581	0.058823529	0.086538462	0.059459459
Bepridil	0.041666667	0.080924855	0.094827586	0.056	0.145985401	0.075	0.175757576	0.096774194	0.12295082	0.028571429	0.062068966	0.048387097	0.138157895	0.131944444	0.149659864	0.03875969	0.176100629	0.100840336	0.068181818	0.098712446	0.096551724	0.158590308	0.155737705	0.208695652	0.167938931	0.117647059	0.072368421	0.038095238	0.017241379	0.152	0.042471042	0.060606061	0.078740157	0.21656051	0.033057851	0.153005464	0.18	0.12	0.068493151	0.138888889	0.053003534	0.104938272	0.055555556	0	0.056	0.254545455	0.067357513	0.069230769	0.072463768
Bortezomib	0.087719298	0.081395349	0.115044248	0.091666667	0.130434783	0.103448276	0.128654971	0.144067797	0.225225225	0.114583333	0.077464789	0.066115702	0.170068027	0.14084507	0.112582781	0.055555556	0.2	0.150442478	0.102362205	0.071428571	0.120567376	0.129310345	0.157024793	0.159663866	0.142857143	0.086330935	0.109589041	0.069306931	0.093457944	0.162601626	0.046692607	0.052763819	0.105691057	0.233766234	0.097345133	0.147540984	0.205479452	0.192857143	0.095070423	0.101351351	0.053191489	0.05952381	0.090909091	0.068965517	0.091666667	0.163841808	0.073298429	0.095238095	0.094059406
Brequinar	0.059322034	0.056497175	0.076271186	0.081967213	0.207692308	0.075	0.25974026	0.182608696	0.170940171	0.125	0.040540541	0.120689655	0.168918919	0.156028369	0.165517241	0.116666667	0.246666667	0.190909091	0.119047619	0.071129707	0.213740458	0.195454545	0.137096774	0.188034188	0.243902439	0.160305344	0.13986014	0.068627451	0.082568807	0.142857143	0.030534351	0.055276382	0.191304348	0.164634146	0.059322034	0.192090395	0.149350649	0.235294118	0.142857143	0.146853147	0.045614035	0.084848485	0.17699115	0.056179775	0.073170732	0.203488372	0.03	0.188034188	0.037383178
Entrectinib	0.057692308	0.046082949	0.056962025	0.075	0.186746988	0.062893082	0.27173913	0.181208054	0.134615385	0.072463768	0.071823204	0.103896104	0.224137931	0.140449438	0.229411765	0.101265823	0.282485876	0.179310345	0.083832335	0.112781955	0.150289017	0.24691358	0.117283951	0.125786164	0.16969697	0.156626506	0.10326087	0.041958042	0.067567568	0.115151515	0.068965517	0.074766355	0.149350649	0.178571429	0.064516129	0.135746606	0.124352332	0.188571429	0.121019108	0.120879121	0.059561129	0.146596859	0.130718954	0.022900763	0.075	0.1875	0.064935065	0.140127389	0.073770492
Fluoxetine	0.038461538	0.0625	0.089108911	0.055045872	0.129032258	0.076923077	0.246478873	0.133333333	0.165048544	0.058139535	0.030075188	0.066037736	0.106382979	0.140625	0.125925926	0.054054054	0.148648649	0.310344828	0.05982906	0.057522124	0.109375	0.177033493	0.158878505	0.207920792	0.182608696	0.106557377	0.073529412	0.069767442	0.041237113	0.154545455	0.024291498	0.041343669	0.100917431	0.183673469	0.028571429	0.190184049	0.194029851	0.279661017	0.080586081	0.157480315	0.025547445	0.072847682	0.074074074	0	0.055045872	0.202531646	0.027173913	0.089285714	0.030150754
Fluvastatin	0.075	0.073033708	0.110169492	0.105691057	0.175182482	0.099173554	0.207317073	0.166666667	0.155737705	0.098039216	0.067567568	0.098360656	0.149350649	0.143835616	0.138157895	0.086614173	0.179012346	0.153846154	0.150793651	0.092436975	0.164285714	0.160869565	0.150793651	0.211864407	0.198473282	0.122302158	0.143835616	0.086538462	0.060869565	0.15625	0.045801527	0.062656642	0.165289256	0.203703704	0.084033613	0.194444444	0.198675497	0.170068027	0.10877193	0.142857143	0.074733096	0.089285714	0.132231405	0.076923077	0.088	0.185393258	0.082474227	0.153225806	0.09178744
Lovastatin	0.115044248	0.086705202	0.113043478	0.072580645	0.112676056	0.092436975	0.095505618	0.078740157	0.086614173	0.068627451	0.183206107	0.048	0.101265823	0.071895425	0.08974359	0.046511628	0.08045977	0.081967213	0.136	0.178899083	0.126760563	0.07755102	0.109375	0.076923077	0.1	0.085106383	0.154929577	0.078431373	0.043859649	0.106870229	0.138655462	0.104986877	0.069767442	0.142857143	0.115044248	0.13368984	0.163398693	0.069620253	0.03986711	0.10738255	0.095238095	0.132075472	0.080645161	0.055555556	0.117647059	0.106382979	0.169491525	0.06870229	0.17989418
Metformin	0.014925373	0.015625	0.014492754	0.013513514	0.01010101	0.014084507	0.02238806	0.025974026	0.052631579	0.0625	0.043010753	0	0.035714286	0.029126214	0.018181818	0	0.031746032	0.042253521	0.05	0.010152284	0.051546392	0.01980198	0.05	0.064935065	0	0.021505376	0.081632653	0.04	0.196078431	0.048192771	0.014285714	0.005540166	0	0.03875969	0.046153846	0.01986755	0.034482759	0.037383178	0.02	0.028846154	0.008368201	0.016666667	0.013333333	0.027777778	0.013513514	0.02739726	0.020547945	0	0.02484472
Minocycline	0.099173554	0.06557377	0.097560976	0.102362205	0.18705036	0.078740157	0.122222222	0.142857143	0.106870229	0.115384615	0.102040816	0.112903226	0.124223602	0.082278481	0.092592593	0.126984127	0.107954545	0.094488189	0.1640625	0.13304721	0.159722222	0.097165992	0.087591241	0.105263158	0.183823529	0.118881119	0.540540541	0.044642857	0.076923077	0.085714286	0.098814229	0.075376884	0.198347107	0.150289017	0.117647059	0.146596859	0.141975309	0.1	0.084745763	0.131578947	0.085106383	0.119760479	0.226086957	0.073684211	0.12	0.119791667	0.097435897	0.204918033	0.105769231
Mitoxantrone	0.079365079	0.106145251	0.12195122	0.108527132	0.166666667	0.111111111	0.108108108	0.185483871	0.096296296	0.0625	0.03125	0.128	0.135802469	0.115384615	0.111111111	0.1328125	0.118644068	0.109375	0.125925926	0.076612903	0.156462585	0.113821138	0.134328358	0.119402985	0.171428571	0.101351351	0.191780822	0.043478261	0.048780488	0.165413534	0.044609665	0.051219512	0.213114754	0.122222222	0.0625	0.11	0.099415205	0.125786164	0.109965636	0.174496644	0.072916667	0.079545455	0.263157895	0.05	0.1	0.101010101	0.038277512	0.219512195	0.04954955
Posaconazole	0.072222222	0.071428571	0.083333333	0.092896175	0.14213198	0.094444444	0.27804878	0.102702703	0.078947368	0.060240964	0.067307692	0.076086957	0.187192118	0.132352941	0.185	0.068783069	0.231884058	0.105555556	0.094240838	0.117241379	0.135	0.244360902	0.117647059	0.125	0.157068063	0.12244898	0.09478673	0.047337278	0.039106145	0.121693122	0.059561129	0.089285714	0.114130435	0.146017699	0.06043956	0.172268908	0.139534884	0.168316832	0.10787172	0.154228856	0.082840237	0.127853881	0.092391304	0.0125	0.086956522	0.206140351	0.083003953	0.106951872	0.090225564
Quinacrine	0.050420168	0.1	0.104347826	0.081967213	0.145985401	0.102564103	0.175757576	0.214285714	0.12295082	0.058823529	0.040540541	0.140350877	0.168918919	0.21641791	0.224637681	0.116666667	0.147239264	0.139130435	0.128	0.094017094	0.251968504	0.138528139	0.584269663	0.263636364	0.159090909	0.178294574	0.108843537	0.048076923	0.082568807	0.484536082	0.034482759	0.057934509	0.141666667	0.130177515	0.033057851	0.172222222	0.141935484	0.191489362	0.083333333	0.333333333	0.068100358	0.147435897	0.117647059	0	0.073170732	0.143646409	0.056410256	0.130081301	0.062200957
Quinine	0.095238095	0.06626506	0.093457944	0.099099099	0.185483871	0.101851852	0.187096774	0.125	0.133928571	0.076923077	0.082706767	0.090909091	0.156028369	0.141791045	0.195488722	0.068965517	0.156862745	0.130841121	0.091666667	0.113122172	0.087591241	0.090517241	0.201834862	0.131578947	0.162601626	0.163934426	0.100719424	0.020618557	0.048543689	0.207207207	0.06122449	0.059431525	0.114035088	0.183006536	0.08490566	0.155172414	0.136054422	0.153284672	0.055944056	0.124087591	0.051094891	0.173611111	0.098214286	0.012048193	0.12962963	0.138728324	0.076923077	0.112068966	0.076142132
Raloxifene	0.058394161	0.067010309	0.088888889	0.09352518	0.187919463	0.087591241	0.229885057	0.164179104	0.121428571	0.075630252	0.067484663	0.127819549	0.213836478	0.14375	0.211538462	0.124087591	0.26993865	0.118518519	0.118055556	0.112903226	0.132911392	0.230434783	0.118055556	0.160583942	0.201388889	0.154362416	0.12962963	0.048780488	0.053435115	0.123287671	0.054545455	0.067961165	0.198473282	0.17877095	0.066176471	0.184615385	0.119318182	0.205128205	0.136986301	0.179487179	0.04950495	0.130681818	0.15037594	0.04587156	0.085714286	0.240437158	0.061032864	0.186567164	0.061403509
Remdesivir	0.147887324	0.130653266	0.137931034	0.111111111	0.147058824	0.128378378	0.16	0.12987013	0.158940397	0.089552239	0.097142857	0.063291139	0.134408602	0.168604651	0.137362637	0.055214724	0.14213198	0.134228188	0.111801242	0.122137405	0.132183908	0.140151515	0.169934641	0.164473684	0.15060241	0.098265896	0.148571429	0.065217391	0.090909091	0.159235669	0.088339223	0.087885986	0.100628931	0.211640212	0.147887324	0.208737864	0.414473684	0.144444444	0.083591331	0.154285714	0.070063694	0.107142857	0.082278481	0.064516129	0.125827815	0.177884615	0.099099099	0.092592593	0.120689655
Topotecan	0.1	0.096045198	0.12605042	0.139344262	0.205882353	0.114754098	0.148571429	0.162601626	0.107692308	0.08490566	0.080536913	0.141666667	0.168831169	0.148648649	0.173333333	0.155737705	0.141176471	0.112903226	0.203252033	0.11440678	0.177304965	0.115702479	0.165354331	0.168	0.15942029	0.186567164	0.214285714	0.035714286	0.059322034	0.161538462	0.073643411	0.072864322	0.210084034	0.137931034	0.073170732	0.135416667	0.128834356	0.121794872	0.088737201	0.163265306	0.089285714	0.148148148	0.217391304	0.041237113	0.120967742	0.132275132	0.075757576	0.216666667	0.085308057
Apilimod	0.078125	0.069518717	0.085271318	0.115384615	0.180555556	0.100775194	0.203488372	0.13740458	0.145038168	0.07079646	0.056962025	0.091603053	0.273972603	0.197278912	0.281690141	0.080882353	0.226993865	0.133858268	0.1	0.093495935	0.116883117	0.179487179	0.149253731	0.178294574	0.169014085	0.153846154	0.086419753	0.016666667	0.073770492	0.145985401	0.040441176	0.058679707	0.127819549	0.172413793	0.061538462	0.148717949	0.137724551	0.167741935	0.086956522	0.149350649	0.040133779	0.129411765	0.114503817	0	0.098484848	0.202185792	0.042857143	0.117647059	0.044444444
Arbidol_(Umifenovir)	0.058823529	0.08045977	0.103448276	0.090163934	0.215384615	0.101694915	0.167664671	0.170940171	0.169491525	0.09	0.068965517	0.149122807	0.175675676	0.163120567	0.156462585	0.134453782	0.160493827	0.128205128	0.173553719	0.093617021	0.203007519	0.168141593	0.163934426	0.25	0.175572519	0.15037594	0.179856115	0.067961165	0.0625	0.16	0.050387597	0.057788945	0.179487179	0.230769231	0.06779661	0.177777778	0.186666667	0.141891892	0.090592334	0.195652174	0.071684588	0.139240506	0.145299145	0.043956044	0.081300813	0.202312139	0.061538462	0.176470588	0.066985646
Azithromycin	0.103030303	0.051724138	0.051428571	0.05	0.086294416	0.04494382	0.063559322	0.015789474	0.021052632	0.018518519	0.153005464	0.016304348	0.050228311	0.037735849	0.056074766	0.021390374	0.0472103	0.02173913	0.07027027	0.199233716	0.048543689	0.045751634	0.036649215	0.042553191	0.05	0.055555556	0.134020619	0.018404908	0.011560694	0.036082474	0.248091603	0.198492462	0.043010753	0.082969432	0.096385542	0.13559322	0.103773585	0.018099548	0.025	0.057416268	0.112852665	0.113207547	0.038251366	0.027210884	0.06779661	0.060240964	0.228971963	0.048128342	0.197424893
Benztropine	0.065420561	0.053892216	0.074074074	0.043103448	0.18699187	0.053571429	0.165605096	0.10619469	0.135135135	0.031914894	0.083333333	0.053097345	0.109589041	0.101449275	0.120567376	0.033613445	0.157894737	0.111111111	0.04	0.103603604	0.057142857	0.130044843	0.101694915	0.174311927	0.224137931	0.119047619	0.085714286	0.010309278	0.019047619	0.099173554	0.070247934	0.067885117	0.086206897	0.232876712	0.055555556	0.169590643	0.177304965	0.129496403	0.067375887	0.100719424	0.036101083	0.112582781	0.060869565	0	0.080357143	0.281045752	0.071428571	0.075630252	0.07106599
Clomipramine	0.048076923	0.06875	0.088235294	0.094339623	0.205128205	0.086538462	0.171052632	0.212121212	0.152380952	0.045454545	0.045454545	0.128712871	0.180451128	0.166666667	0.1953125	0.102803738	0.163265306	0.138613861	0.096491228	0.076233184	0.144	0.16509434	0.262626263	0.662162162	0.234234234	0.172413793	0.122137405	0.04494382	0.0625	0.254901961	0.032520325	0.043927649	0.130841121	0.174496644	0.038095238	0.147058824	0.15	0.151515152	0.076363636	0.184	0.044444444	0.147887324	0.103773585	0	0.08411215	0.179012346	0.032608696	0.118181818	0.045685279
Dalbavancin	0.066312997	0.089201878	0.043927649	0.038071066	0.095959596	0.041025641	0.095348837	0.083989501	0.056122449	0.02393617	0.069478908	0.065445026	0.07398568	0.070559611	0.079903148	0.064766839	0.091764706	0.048843188	0.074550129	0.117400419	0.09	0.12033195	0.077319588	0.083333333	0.094147583	0.080604534	0.113924051	0.026595745	0.028645833	0.082262211	0.144351464	0.1152	0.10106383	0.093457944	0.066312997	0.140186916	0.099273608	0.101485149	0.168650794	0.094292804	0.12745098	0.08056872	0.093333333	0.022038567	0.046035806	0.110091743	0.085393258	0.100529101	0.09190372
Diphyllin	0.160493827	0.130434783	0.215189873	0.202380952	0.105263158	0.272727273	0.093959732	0.082474227	0.104166667	0.115942029	0.060344828	0.076086957	0.126984127	0.090909091	0.086614173	0.084210526	0.098591549	0.086956522	0.134020619	0.076555024	0.103448276	0.069124424	0.12244898	0.102040816	0.089285714	0.061403509	0.109243697	0.068493151	0.074074074	0.141414141	0.052863436	0.040106952	0.092783505	0.118881119	0.13253012	0.090909091	0.106060606	0.078740157	0.040740741	0.090163934	0.08097166	0.072463768	0.133333333	0.06779661	0.202380952	0.086419753	0.054216867	0.090909091	0.061111111
Nafamostat	0.043859649	0.046242775	0.07079646	0.06779661	0.126865672	0.069565217	0.182389937	0.214953271	0.169642857	0.096774194	0.034965035	0.107142857	0.128378378	0.145985401	0.13986014	0.084745763	0.239726027	0.213592233	0.088709677	0.059322034	0.116788321	0.142222222	0.115702479	0.146551724	0.166666667	0.149606299	0.113475177	0.051020408	0.154639175	0.112903226	0.027237354	0.045454545	0.149122807	0.12804878	0.0625	0.171428571	0.125	0.306451613	0.141791045	0.161764706	0.024561404	0.08125	0.114035088	0.035294118	0.058823529	0.168604651	0.020408163	0.136752137	0.028571429
Oritavancin	0.071232877	0.048611111	0.048	0.044619423	0.1015625	0.044973545	0.100478469	0.092391304	0.054973822	0.03030303	0.085271318	0.079019074	0.078624079	0.0725	0.079404467	0.072386059	0.107579462	0.05026455	0.073878628	0.137254902	0.081424936	0.152505447	0.071052632	0.068601583	0.111405836	0.082901554	0.120104439	0.03021978	0.037837838	0.073298429	0.191111111	0.164685908	0.107142857	0.098557692	0.074175824	0.14939759	0.115869018	0.1043257	0.177189409	0.08040201	0.137096774	0.085365854	0.102209945	0.022727273	0.050131926	0.115566038	0.113207547	0.106557377	0.116704805
Tamoxifen	0.032520325	0.06779661	0.075	0.05511811	0.11971831	0.073770492	0.166666667	0.12195122	0.158333333	0.047619048	0.054054054	0.064516129	0.107594937	0.153846154	0.125	0.054263566	0.211538462	0.127118644	0.1	0.061728395	0.133802817	0.183035714	0.172131148	0.27027027	0.165413534	0.107913669	0.114864865	0.037383178	0.052631579	0.158730159	0.034220532	0.049751244	0.094488189	0.18404908	0.032520325	0.203389831	0.169934641	0.197183099	0.141818182	0.22962963	0.038062284	0.090361446	0.071428571	0.010526316	0.05511811	0.274390244	0.04	0.084615385	0.051643192
Teicoplanin	0.067357513	0.07239819	0.045454545	0.042288557	0.093596059	0.045226131	0.093181818	0.081841432	0.057356608	0.025974026	0.06779661	0.066496164	0.072261072	0.071428571	0.078014184	0.063131313	0.089655172	0.047619048	0.075376884	0.112704918	0.074698795	0.113360324	0.07	0.06234414	0.091811414	0.078624079	0.105651106	0.028571429	0.030534351	0.074812968	0.158004158	0.125796178	0.095607235	0.086363636	0.067357513	0.136986301	0.096926714	0.09375	0.15860735	0.084134615	0.120689655	0.073732719	0.090909091	0.021447721	0.052763819	0.107623318	0.078774617	0.095115681	0.085287846
Telavancin	0.073654391	0.130769231	0.06424581	0.046070461	0.101876676	0.046448087	0.100737101	0.089385475	0.056756757	0.031339031	0.079365079	0.075630252	0.078282828	0.071979434	0.081841432	0.074792244	0.088888889	0.051912568	0.085164835	0.128318584	0.089709763	0.10944206	0.076294278	0.067934783	0.1	0.082666667	0.123989218	0.03125	0.036211699	0.081521739	0.159292035	0.138513514	0.095238095	0.098765432	0.076704545	0.148148148	0.122395833	0.104712042	0.150406504	0.097112861	0.145228216	0.085213033	0.093220339	0.035714286	0.051771117	0.110843373	0.105769231	0.097765363	0.10955711
Teriflunomide	0.054945055	0.053333333	0.076923077	0.051020408	0.094017094	0.052631579	0.195652174	0.175824176	0.173913043	0.112676056	0.059322034	0.074468085	0.11627907	0.098360656	0.102362205	0.05	0.128571429	0.47826087	0.098039216	0.041284404	0.111111111	0.103773585	0.108910891	0.111111111	0.107142857	0.078947368	0.098360656	0.111111111	0.085365854	0.116504854	0.038793103	0.023560209	0.102040816	0.125	0.066666667	0.089820359	0.121212121	0.263636364	0.076045627	0.097560976	0.018939394	0.048951049	0.094736842	0.083333333	0.051020408	0.09202454	0.035087719	0.1	0.048913043
Toremifene	0.031746032	0.066666667	0.073170732	0.053846154	0.125	0.072	0.16374269	0.128	0.154471545	0.046296296	0.052980132	0.071428571	0.1125	0.15862069	0.12987013	0.061068702	0.20754717	0.123966942	0.097744361	0.056680162	0.123287671	0.191111111	0.168	0.274336283	0.17037037	0.105633803	0.105263158	0.036363636	0.060344828	0.1640625	0.029962547	0.044226044	0.092307692	0.173652695	0.031746032	0.193370166	0.159235669	0.201388889	0.14028777	0.215827338	0.034129693	0.076023392	0.069767442	0.010204082	0.053846154	0.261904762	0.029268293	0.082706767	0.041284404
Aciclovir	0.213333333	0.141791045	0.223684211	0.342465753	0.078947368	0.461538462	0.073825503	0.073684211	0.095744681	0.174603175	0.043478261	0.066666667	0.130081301	0.112068966	0.115702479	0.075268817	0.085106383	0.077777778	0.114583333	0.052132701	0.10619469	0.0456621	0.103092784	0.09375	0.072072072	0.053571429	0.075	0.086956522	0.135135135	0.134020619	0.039647577	0.026595745	0.084210526	0.068027211	0.151898734	0.05988024	0.091603053	0.072	0.025830258	0.101694915	0.047619048	0.074074074	0.087912088	0.034482759	0.342465753	0.074534161	0.036144578	0.082474227	0.032967033
Camptothecin	0.100917431	0.089820359	0.119266055	0.133928571	0.256198347	0.107142857	0.18125	0.169642857	0.168141593	0.084210526	0.064285714	0.136363636	0.183098592	0.161764706	0.188405797	0.131578947	0.166666667	0.135135135	0.162393162	0.115555556	0.157894737	0.136563877	0.142857143	0.185840708	0.223140496	0.214876033	0.17037037	0.02970297	0.066037736	0.148760331	0.064257028	0.072351421	0.211009174	0.148148148	0.071428571	0.163841808	0.170068027	0.147887324	0.088652482	0.160583942	0.073260073	0.137254902	0.196261682	0.034883721	0.114035088	0.16091954	0.057894737	0.196428571	0.068965517
Glycyrrhizin	0.098360656	0.043650794	0.051813472	0.045226131	0.078703704	0.040609137	0.067193676	0.039215686	0.059701493	0.039548023	0.161616162	0.024875622	0.055084746	0.030172414	0.047008547	0.024390244	0.047808765	0.040201005	0.085	0.173144876	0.053811659	0.079617834	0.028436019	0.023809524	0.070093458	0.055555556	0.11682243	0.027777778	0.031914894	0.028037383	0.30075188	0.153488372	0.049261084	0.107883817	0.098360656	0.12109375	0.109649123	0.0472103	0.057220708	0.048034934	0.074712644	0.085106383	0.050251256	0.049382716	0.055837563	0.076045627	0.2	0.053921569	0.201612903
Novobiocin	0.114864865	0.075829384	0.091503268	0.088607595	0.193939394	0.076433121	0.158415842	0.181208054	0.164473684	0.080291971	0.134502924	0.118421053	0.157608696	0.140449438	0.135869565	0.122580645	0.158163265	0.147651007	0.198675497	0.160784314	0.177514793	0.134831461	0.124223602	0.111801242	0.142011834	0.163636364	0.23030303	0.041958042	0.082191781	0.12195122	0.131386861	0.103117506	0.187919463	0.178571429	0.12244898	0.212560386	0.18579235	0.155555556	0.135483871	0.146067416	0.08681672	0.146596859	0.176870748	0.05511811	0.088607595	0.159624413	0.113122172	0.201342282	0.11965812
Promethazine	0.051020408	0.064516129	0.09375	0.067961165	0.153846154	0.080808081	0.154362416	0.14	0.173469388	0.048780488	0.03125	0.08	0.126865672	0.137096774	0.113636364	0.066666667	0.145833333	0.147368421	0.072072072	0.078341014	0.113821138	0.120930233	0.19	0.5	0.18018018	0.120689655	0.128	0.023529412	0.043478261	0.173076923	0.029045643	0.047368421	0.116504854	0.207142857	0.04040404	0.159509202	0.192307692	0.131782946	0.074074074	0.154471545	0.041509434	0.090277778	0.088235294	0	0.067961165	0.193548387	0.033707865	0.103773585	0.041666667
Roscovitine_(Seliciclib)	0.111111111	0.103030303	0.140186916	0.175925926	0.151515152	0.203883495	0.125	0.129310345	0.168141593	0.095744681	0.041958042	0.086956522	0.2	0.179104478	0.163120567	0.075	0.174193548	0.125	0.096774194	0.081896552	0.132352941	0.131578947	0.214285714	0.207207207	0.138461538	0.113636364	0.104895105	0.050505051	0.086538462	0.219298246	0.03515625	0.055979644	0.118644068	0.184713376	0.090909091	0.150837989	0.194444444	0.124137931	0.069686411	0.143884892	0.065454545	0.101265823	0.094017094	0.011363636	0.165137615	0.147727273	0.063492063	0.107438017	0.074257426
Homoharringtonine	0.076388889	0.090452261	0.090277778	0.094594595	0.133333333	0.089041096	0.166666667	0.099337748	0.098684211	0.061538462	0.157232704	0.081081081	0.134078212	0.122093023	0.156976744	0.078947368	0.112820513	0.087837838	0.163265306	0.148594378	0.125	0.126923077	0.103225806	0.104575163	0.102409639	0.238095238	0.122093023	0.07751938	0.057142857	0.101265823	0.115241636	0.084337349	0.091503268	0.181818182	0.083916084	0.169902913	0.131147541	0.106145251	0.062111801	0.121387283	0.064935065	0.215116279	0.101351351	0.050847458	0.094594595	0.156097561	0.118483412	0.090322581	0.130044843
Acetylsalicylic_acid	0.065789474	0.07518797	0.121621622	0.060240964	0.153061224	0.075949367	0.136363636	0.179487179	0.476190476	0.122807018	0.1	0.088607595	0.12173913	0.112149533	0.096491228	0.058823529	0.1	0.175675676	0.141176471	0.054726368	0.116504854	0.084158416	0.102272727	0.158536585	0.159574468	0.113402062	0.133333333	0.083333333	0.088235294	0.111111111	0.056074766	0.030136986	0.120481928	0.176	0.08	0.128378378	0.166666667	0.148148148	0.072	0.100917431	0.024193548	0.071428571	0.126582278	0.136363636	0.060240964	0.13986014	0.04516129	0.117647059	0.065868263
Azaribine	0.171717172	0.078787879	0.092592593	0.088495575	0.072463768	0.100917431	0.081871345	0.058333333	0.142857143	0.087912088	0.141732283	0.025423729	0.078947368	0.069444444	0.066666667	0.033057851	0.072289157	0.089285714	0.128205128	0.102678571	0.102941176	0.062761506	0.064516129	0.056910569	0.066666667	0.059259259	0.124087591	0.041666667	0.068627451	0.0546875	0.120171674	0.05655527	0.049180328	0.103030303	0.171717172	0.103825137	0.226277372	0.081632653	0.055749129	0.076388889	0.07037037	0.103896104	0.068965517	0.049382716	0.118181818	0.112359551	0.076502732	0.048387097	0.086734694
Caffeine	0.121621622	0.066176471	0.103896104	0.153846154	0.095238095	0.16	0.085714286	0.08045977	0.117647059	0.118644068	0.046728972	0.060240964	0.100840336	0.080357143	0.076271186	0.057471264	0.098484848	0.098765432	0.112359551	0.064676617	0.103773585	0.057416268	0.112359551	0.08988764	0.088235294	0.067961165	0.110091743	0.015151515	0.085714286	0.096774194	0.04109589	0.032786885	0.079545455	0.079710145	0.092105263	0.05625	0.097560976	0.086206897	0.034482759	0.089285714	0.071129707	0.0703125	0.12345679	0.04	0.153846154	0.078431373	0.025	0.077777778	0.034482759
Camostat	0.05	0.074285714	0.094017094	0.072580645	0.097222222	0.083333333	0.160714286	0.170940171	0.2	0.09	0.083916084	0.06504065	0.12987013	0.146853147	0.133333333	0.0546875	0.236842105	0.211009174	0.109375	0.075313808	0.134751773	0.142857143	0.14516129	0.186440678	0.149253731	0.116788321	0.146853147	0.057692308	0.133333333	0.141732283	0.046332046	0.047263682	0.104	0.163636364	0.06779661	0.158469945	0.163398693	0.270676692	0.138181818	0.178571429	0.038194444	0.084337349	0.089430894	0.043956044	0.072580645	0.188571429	0.040201005	0.09375	0.056872038
Gemcitabine	0.382352941	0.164179104	0.297297297	0.174418605	0.125	0.166666667	0.086666667	0.071428571	0.070707071	0.132352941	0.078947368	0.064516129	0.092307692	0.056	0.078125	0.072916667	0.068493151	0.111111111	0.078431373	0.076555024	0.075630252	0.054545455	0.067961165	0.069306931	0.089285714	0.052173913	0.128205128	0.083333333	0.0875	0.086538462	0.086363636	0.042895442	0.104166667	0.088435374	0.253333333	0.111111111	0.216666667	0.0703125	0.029304029	0.064	0.038910506	0.064748201	0.085106383	0.05	0.231707317	0.053892216	0.073619632	0.102040816	0.073033708
Genistin	0.23364486	0.065934066	0.107438017	0.094488189	0.251908397	0.096774194	0.155172414	0.181818182	0.099236641	0.064814815	0.087837838	0.151260504	0.125	0.133333333	0.135483871	0.137096774	0.134502924	0.12195122	0.112781955	0.123931624	0.121621622	0.106557377	0.104477612	0.140625	0.194029851	0.160583942	0.214285714	0.026548673	0.041666667	0.118518519	0.154166667	0.097686375	0.309090909	0.137931034	0.211009174	0.238636364	0.164556962	0.151315789	0.1	0.171232877	0.059027778	0.120481928	0.206896552	0.041237113	0.120967742	0.126315789	0.086734694	0.327272727	0.080188679
Itraconazole	0.068181818	0.068376068	0.079545455	0.089385475	0.157894737	0.090909091	0.253658537	0.150289017	0.081081081	0.042682927	0.074257426	0.115606936	0.204081633	0.135678392	0.18974359	0.094444444	0.237623762	0.096045198	0.090909091	0.115384615	0.11	0.253846154	0.152542373	0.16091954	0.180327869	0.131578947	0.09178744	0.02994012	0.052325581	0.15	0.057142857	0.085393258	0.111111111	0.128888889	0.056179775	0.170940171	0.126760563	0.178571429	0.10619469	0.158163265	0.074404762	0.125581395	0.088888889	0.006410256	0.083333333	0.210762332	0.076	0.103825137	0.08365019
Kasugamycin	0.151515152	0.035294118	0.054545455	0.043103448	0.073529412	0.044247788	0.051724138	0.041666667	0.058823529	0.054347826	0.153225806	0.017094017	0.04516129	0.020134228	0.032679739	0.016528926	0.035294118	0.052631579	0.092436975	0.098654709	0.034965035	0.028571429	0.015625	0.007874016	0.03649635	0.02919708	0.134328358	0.065217391	0.080808081	0.023076923	0.182648402	0.087765957	0.05	0.077844311	0.175257732	0.111111111	0.08496732	0.046666667	0.041522491	0.02	0.055147059	0.05	0.042735043	0.092105263	0.080357143	0.042553191	0.153846154	0.05785124	0.134408602
Memantine	0.025	0.014084507	0.012048193	0.034883721	0.04587156	0.011764706	0.048611111	0	0.010752688	0.015625	0.099009901	0	0.048387097	0.016949153	0.041322314	0	0.043478261	0.011494253	0.031578947	0.049261084	0.01754386	0.052631579	0.020833333	0.021276596	0.047619048	0.048076923	0.043478261	0.015384615	0.013513514	0.02020202	0.0657277	0.038567493	0	0.064748201	0.025	0.037037037	0.03875969	0.008064516	0.007490637	0.016806723	0.015936255	0.070866142	0.011235955	0	0.034883721	0.044585987	0.093959732	0	0.078313253
Obatoclax	0.036036036	0.047337278	0.063636364	0.089285714	0.195121951	0.081818182	0.187096774	0.145454545	0.165137615	0.053763441	0.028571429	0.132075472	0.164285714	0.186046512	0.169117647	0.117117117	0.156862745	0.130841121	0.129310345	0.088495575	0.211382114	0.109649123	0.139130435	0.194444444	0.172131148	0.213675214	0.133333333	0	0.048543689	0.12605042	0.031746032	0.056701031	0.175925926	0.13125	0.026785714	0.161849711	0.151724138	0.153284672	0.098181818	0.157894737	0.054945055	0.141891892	0.160377358	0	0.070175439	0.179640719	0.02617801	0.162162162	0.024154589
Pentosan_polysulfate	0.087301587	0.036458333	0.045112782	0.028571429	0.069620253	0.02919708	0.035175879	0.020689655	0.027586207	0.016949153	0.099337748	0.014285714	0.022099448	0.023391813	0.028409091	0.013888889	0.015306122	0.014184397	0.047945205	0.112033195	0.01183432	0.053639847	0	0	0.044303797	0.037974684	0.086956522	0.016806723	0.007751938	0.006451613	0.137096774	0.082706767	0.041958042	0.046391753	0.087301587	0.120603015	0.073863636	0.016949153	0.102040816	0.01734104	0.061643836	0.055248619	0.035714286	0.04950495	0.051094891	0.037914692	0.101010101	0.048611111	0.088372093
Regorafenib	0.045801527	0.052910053	0.069230769	0.066666667	0.157534247	0.068181818	0.256097561	0.254237288	0.192	0.100917431	0.050632911	0.14516129	0.185897436	0.166666667	0.214765101	0.114503817	0.24375	0.276785714	0.100719424	0.067729084	0.155405405	0.180257511	0.167938931	0.152671756	0.178571429	0.146853147	0.114649682	0.052173913	0.111111111	0.164179104	0.032967033	0.051094891	0.15503876	0.153409091	0.053846154	0.161458333	0.131736527	0.782178218	0.161290323	0.165562914	0.036789298	0.097701149	0.141732283	0.039215686	0.058823529	0.164893617	0.023474178	0.143939394	0.04
Trametinib	0.05	0.050251256	0.064285714	0.069444444	0.201342282	0.055944056	0.227272727	0.196969697	0.152173913	0.074380165	0.073170732	0.101449275	0.196319018	0.163522013	0.171779141	0.098591549	0.229411765	0.167938931	0.131944444	0.120967742	0.183006536	0.172839506	0.124137931	0.15	0.198630137	0.152317881	0.170886076	0.031496063	0.060606061	0.11409396	0.061818182	0.06763285	0.160583942	0.189944134	0.05	0.142156863	0.170588235	0.194968553	0.155709343	0.148148148	0.092150171	0.116666667	0.165413534	0.035714286	0.069444444	0.186528497	0.04587156	0.158273381	0.060869565
Triazavirin	0.101265823	0.064285714	0.098765432	0.13253012	0.072072072	0.1375	0.054054054	0.126436782	0.151162791	0.111111111	0.026548673	0.057471264	0.088709677	0.059322034	0.06504065	0.043478261	0.079710145	0.081395349	0.084210526	0.043062201	0.080357143	0.041666667	0.06185567	0.063157895	0.064814815	0.04587156	0.068376068	0.014285714	0.111111111	0.06	0.026548673	0.021390374	0.064516129	0.0625	0.074074074	0.035928144	0.069230769	0.06557377	0.026217228	0.058823529	0.04	0.052238806	0.091954023	0.037037037	0.13253012	0.090322581	0.012048193	0.063157895	0.016574586
Zanamivir	0.139784946	0.076923077	0.125	0.076190476	0.078125	0.1	0.060606061	0.073394495	0.102803738	0.098765432	0.115702479	0.037383178	0.069444444	0.035971223	0.041666667	0.045454545	0.05	0.076923077	0.119266055	0.07239819	0.06870229	0.0472103	0.051724138	0.034482759	0.05511811	0.031007752	0.125	0.111111111	0.1	0.068376068	0.077253219	0.04973822	0.072727273	0.131578947	0.177777778	0.10982659	0.112676056	0.071942446	0.053956835	0.035714286	0.04887218	0.045751634	0.075471698	0.119402985	0.107843137	0.068181818	0.106508876	0.071428571	0.121546961
Ezetimibe	0.091666667	0.072222222	0.108333333	0.104	0.164285714	0.106557377	0.19760479	0.154471545	0.091603053	0.085714286	0.038961039	0.114754098	0.11875	0.119205298	0.129032258	0.102362205	0.18404908	0.132231405	0.105263158	0.091666667	0.137931034	0.185022026	0.122137405	0.150793651	0.23255814	0.104895105	0.126666667	0.064814815	0.042016807	0.127819549	0.037593985	0.06234414	0.172131148	0.158823529	0.073770492	0.179347826	0.136645963	0.183673469	0.11971831	0.140939597	0.062937063	0.094674556	0.139344262	0.030927835	0.112903226	0.183333333	0.039215686	0.16	0.050691244
Irbesartan	0.06870229	0.097826087	0.092307692	0.122137405	0.194444444	0.107692308	0.18079096	0.126865672	0.134328358	0.060344828	0.062893082	0.082089552	0.167701863	0.155844156	0.171974522	0.071942446	0.239263804	0.123076923	0.098591549	0.101626016	0.144736842	0.177966102	0.147058824	0.212598425	0.263157895	0.136054422	0.105590062	0.042016807	0.055555556	0.143884892	0.051660517	0.066176471	0.142857143	0.177142857	0.052631579	0.153061224	0.142857143	0.150943396	0.082781457	0.177631579	0.061016949	0.121387283	0.121212121	0.009259259	0.105263158	0.187165775	0.057416268	0.132352941	0.067567568
Lamivudine	0.313432836	0.162790698	0.304347826	0.172839506	0.121495327	0.164556962	0.082758621	0.076086957	0.086956522	0.126984127	0.073394495	0.056818182	0.114754098	0.058823529	0.081967213	0.065934066	0.079136691	0.093023256	0.083333333	0.063106796	0.070175439	0.046296296	0.072164948	0.085106383	0.104761905	0.064814815	0.095652174	0.058823529	0.094594595	0.091836735	0.063926941	0.035135135	0.098901099	0.084507042	0.189189189	0.0875	0.138211382	0.056451613	0.026119403	0.067226891	0.039840637	0.067669173	0.078651685	0.036363636	0.233766234	0.0625	0.05625	0.096774194	0.057142857
Tenofovir	0.166666667	0.167883212	0.351351351	0.220930233	0.083333333	0.307692308	0.077419355	0.068627451	0.1	0.14084507	0.049586777	0.072916667	0.114503817	0.123966942	0.126984127	0.080808081	0.088435374	0.083333333	0.096153846	0.065116279	0.073170732	0.048888889	0.117647059	0.087378641	0.058823529	0.059322034	0.079365079	0.078947368	0.109756098	0.125	0.038461538	0.034210526	0.078431373	0.093333333	0.139534884	0.069767442	0.111111111	0.076335878	0.032608696	0.078740157	0.042307692	0.070422535	0.092783505	0.116666667	0.220930233	0.071428571	0.052941176	0.076923077	0.054054054
Thymalfasin	0.01141925	0.060653188	0.019672131	0.012924071	0.007727975	0.019607843	0.013235294	0.0096	0.01607717	0.010050251	0.026898734	0.003210273	0.01674277	0.010752688	0.009118541	0.004792332	0.011869436	0.00805153	0.030794165	0.028767123	0.021875	0.02294197	0.022508039	0.00955414	0.004651163	0.003100775	0.023328149	0.025466893	0.014900662	0.025682183	0.028225806	0.037414966	0.007974482	0.03003003	0.016393443	0.023188406	0.029096478	0.015313936	0.053524804	0.021705426	0.081855389	0.012012012	0.009646302	0.013769363	0.012924071	0.018867925	0.040059347	0.00955414	0.051319648
Alisporivir	0.04296875	0.051118211	0.042635659	0.049808429	0.060283688	0.050387597	0.059936909	0.033457249	0.029520295	0.020408163	0.057142857	0.034220532	0.053511706	0.044520548	0.043624161	0.045454545	0.047770701	0.02247191	0.067924528	0.133903134	0.09057971	0.065789474	0.059925094	0.040740741	0.053571429	0.038869258	0.085409253	0.024489796	0.019607843	0.059259259	0.07012987	0.108481262	0.04494382	0.063897764	0.034883721	0.066465257	0.085034014	0.033333333	0.058275058	0.073684211	0.848739496	0.080808081	0.061776062	0.012875536	0.053846154	0.06402439	0.101265823	0.048507463	0.116564417
Cepharanthine	0.041176471	0.039130435	0.040697674	0.045454545	0.167597765	0.040229885	0.242424242	0.105882353	0.08	0.025641026	0.072916667	0.096385542	0.130653266	0.143617021	0.188172043	0.081395349	0.177339901	0.089285714	0.09039548	0.132352941	0.098958333	0.153846154	0.09039548	0.116959064	0.15819209	0.291139241	0.102564103	0	0.024096386	0.082872928	0.076923077	0.090069284	0.131736527	0.135514019	0.035087719	0.200913242	0.111650485	0.139896373	0.109756098	0.130890052	0.067073171	0.276243094	0.114457831	0	0.051428571	0.182648402	0.079497908	0.123529412	0.074509804
Boceprevir	0.059701493	0.035532995	0.043478261	0.041958042	0.06097561	0.035460993	0.065656566	0.033783784	0.062068966	0.041666667	0.155405405	0	0.073446328	0.022727273	0.04494382	0.006666667	0.068062827	0.042253521	0.067567568	0.12345679	0.060240964	0.085271318	0.039473684	0.026315789	0.0625	0.030487805	0.097560976	0.058823529	0.0546875	0.032051282	0.095419847	0.05811138	0.006535948	0.209302326	0.083969466	0.070422535	0.114942529	0.069364162	0.068181818	0.034285714	0.078767123	0.088888889	0.020408163	0.037383178	0.056737589	0.087378641	0.126262626	0.006451613	0.138095238
Dibucaine	0.063636364	0.140127389	0.112149533	0.087719298	0.13740458	0.110091743	0.134146341	0.163636364	0.228571429	0.098901099	0.065693431	0.079646018	0.170212766	0.201550388	0.183823529	0.06779661	0.147435897	0.182692308	0.117647059	0.064377682	0.324561404	0.118421053	0.357142857	0.224299065	0.124031008	0.125	0.123188406	0.074468085	0.111111111	0.295238095	0.043824701	0.04040404	0.112068966	0.165605096	0.063636364	0.134078212	0.157534247	0.142857143	0.078014184	0.31092437	0.054545455	0.103225806	0.096491228	0.036144578	0.087719298	0.150289017	0.053191489	0.110169492	0.07
Elbasvir	0.054794521	0.046428571	0.04954955	0.0625	0.153508772	0.063348416	0.195219124	0.105022831	0.130232558	0.054187192	0.083333333	0.067873303	0.148148148	0.130252101	0.150627615	0.061946903	0.200819672	0.097222222	0.083333333	0.152866242	0.11814346	0.205882353	0.092920354	0.108597285	0.171945701	0.146666667	0.106995885	0.018957346	0.051643192	0.086956522	0.077363897	0.10041841	0.109589041	0.207317073	0.059633028	0.205323194	0.184100418	0.156118143	0.145205479	0.115702479	0.103825137	0.149193548	0.096330275	0.020408163	0.072072072	0.247011952	0.094736842	0.108597285	0.108108108
Pirlindole	0.054945055	0.046357616	0.065217391	0.095744681	0.174311927	0.075268817	0.130136986	0.114583333	0.102040816	0.053333333	0.059322034	0.097826087	0.152	0.107438017	0.157024793	0.082474227	0.136690647	0.120879121	0.087378641	0.096618357	0.120689655	0.093457944	0.12	0.134020619	0.148148148	0.160377358	0.098360656	0	0.047058824	0.116504854	0.047826087	0.045454545	0.113402062	0.14084507	0.043478261	0.083333333	0.088235294	0.094488189	0.05204461	0.097560976	0.038610039	0.171875	0.130434783	0	0.095744681	0.133757962	0.047337278	0.111111111	0.054644809
Formoterol	0.064220183	0.078787879	0.113207547	0.108108108	0.15625	0.111111111	0.185897436	0.221153846	0.132743363	0.076086957	0.050724638	0.12037037	0.146853147	0.166666667	0.151079137	0.10619469	0.194630872	0.150943396	0.147826087	0.092920354	0.136363636	0.123893805	0.2	0.19266055	0.170731707	0.153225806	0.124087591	0.052631579	0.058252427	0.205357143	0.039840637	0.059278351	0.185185185	0.189542484	0.054545455	0.209580838	0.166666667	0.204545455	0.097826087	0.192307692	0.058608059	0.111111111	0.148148148	0.036585366	0.088495575	0.164705882	0.064864865	0.171171171	0.065
Pleconaril	0.07079646	0.076470588	0.088495575	0.094017094	0.108695652	0.10619469	0.158536585	0.090909091	0.081300813	0.083333333	0.056338028	0.125	0.157534247	0.169117647	0.195652174	0.111111111	0.136645963	0.186915888	0.141666667	0.081545064	0.156716418	0.111587983	0.132231405	0.125	0.079710145	0.15625	0.096551724	0.071428571	0.065420561	0.12	0.0390625	0.053164557	0.136752137	0.080924855	0.052173913	0.10106383	0.08125	0.163120567	0.069444444	0.151079137	0.05	0.129032258	0.14159292	0	0.084745763	0.115384615	0.041237113	0.134453782	0.048076923
Alpha-lipoic_acid	0.052631579	0.059701493	0.064935065	0.06097561	0.056603774	0.063291139	0.071942446	0.045977011	0.045454545	0.06779661	0.147368421	0.011904762	0.075630252	0.035087719	0.050847458	0.022988506	0.044117647	0.036144578	0.142857143	0.034313725	0.065420561	0.043062201	0.054945055	0.056179775	0.058823529	0.019047619	0.044247788	0.163636364	0.042857143	0.064516129	0.041666667	0.019021739	0.022222222	0.073529412	0.081081081	0.044025157	0.047619048	0.025	0.015209125	0.043859649	0.032653061	0.03875969	0.023255814	0.113636364	0.074074074	0.051948052	0.073333333	0.02173913	0.072727273
Indomethacin	0.064814815	0.072727273	0.103773585	0.089285714	0.176	0.091743119	0.25170068	0.26	0.175925926	0.088888889	0.099236641	0.153846154	0.189781022	0.176923077	0.186567164	0.137614679	0.220689655	0.174757282	0.212962963	0.103139013	0.1640625	0.176744186	0.190909091	0.240384615	0.254385965	0.183333333	0.141791045	0.064516129	0.102040816	0.196428571	0.048387097	0.059431525	0.165137615	0.175324675	0.074766355	0.203592814	0.167832168	0.264	0.131086142	0.19379845	0.051094891	0.126666667	0.160377358	0.076923077	0.079646018	0.208588957	0.053763441	0.151785714	0.065326633
Lopinavir	0.047619048	0.076923077	0.09202454	0.082840237	0.149171271	0.090909091	0.183574879	0.133333333	0.153374233	0.052980132	0.084656085	0.064705882	0.178947368	0.138297872	0.134020619	0.057142857	0.214285714	0.116564417	0.136094675	0.120437956	0.153846154	0.19391635	0.129411765	0.158536585	0.179190751	0.115384615	0.120418848	0.052631579	0.05625	0.12716763	0.059405941	0.080275229	0.099415205	0.267015707	0.047619048	0.190909091	0.206349206	0.171122995	0.137931034	0.14973262	0.094043887	0.116504854	0.095238095	0.035714286	0.076470588	0.30964467	0.079831933	0.091954023	0.109756098
Ritonavir	0.050561798	0.077922078	0.086206897	0.071823204	0.100502513	0.085227273	0.132743363	0.118644068	0.16374269	0.075949367	0.064039409	0.054945055	0.1352657	0.125	0.1	0.048128342	0.174528302	0.115606936	0.097297297	0.081632653	0.121827411	0.15248227	0.140449438	0.161849711	0.12565445	0.080808081	0.108374384	0.049079755	0.071428571	0.138121547	0.047318612	0.066371681	0.081521739	0.210526316	0.050561798	0.161702128	0.183168317	0.155778894	0.11641791	0.135678392	0.090909091	0.075892857	0.071428571	0.033112583	0.065934066	0.222727273	0.067729084	0.07486631	0.096525097
Mefloquine	0.063636364	0.052941176	0.081818182	0.107142857	0.146153846	0.1	0.192307692	0.113043478	0.102564103	0.086956522	0.050359712	0.099099099	0.145833333	0.115107914	0.133802817	0.076923077	0.11875	0.182692308	0.055555556	0.087719298	0.094202899	0.108695652	0.117647059	0.110169492	0.150793651	0.125	0.09929078	0.052083333	0.057692308	0.123966942	0.03968254	0.043037975	0.112068966	0.158227848	0.044642857	0.097297297	0.097402597	0.167883212	0.055555556	0.083333333	0.039426523	0.117647059	0.096491228	0.011764706	0.107142857	0.117977528	0.042105263	0.110169492	0.054187192
[truncated: 79 more columns]
