# Supplementary material for: Discovery of Potential Therapeutic Drugs for COVID-19 Through Logistic Matrix Factorization With Kernel Diffusion
Source: Front Microbiol. 2022 Feb 28;13:740382. doi: 10.3389/fmicb.2022.740382 (PMC8919055; doi:10.3389/fmicb.2022.740382)
Supplement: Supplementary file 1 [file Data_Sheet_1.ZIP › dataset+codes-VDA-KLMF/datasets/dataset2/virus name.txt]

2019-nCoV
Adenovirus
Andes_virus
Parvovirus_B19
Bunyamwera_virus
Crimean-Congo_hemorrhagic_fever_virus
Chikungunya_virus
Cytomegalovirus
Dengue_virus
Ebola_virus
Epstein-Barr_virus
Echovirus_1
Influenza_A_virus
Influenza_B_virus
Influenza_C_virus
Human_Astrovirus
Hepatitis_A_virus
Hepatitis_B_virus
Human_coronavirus_strain_229E
Human_coronavirus_strain_NL63
Human_coronavirus_OC43
Hepatitis_C_virus
Hepatitis_D_virus
Hendra_virus
Hepatitis_E_virus
Enterovirus_A
Enterovirus_B
Enterovirus_C
Enterovirus_D
Enterovirus_J
Human_herpesvirus_6
Human_herpesvirus_7
Human_immunodeficiency_virus_1
Human_immunodeficiency_virus_2
Human_metapneumovirus
Human_parainfluenza_virus_1
Human_papillomavirus
Human_rhinovirus_A
Human_rhinovirus_B
Herpes_simplex_virus_1
Hantavirus
Japanese_encephalitis_virus
Kunjin_virus
Lassa_virus
Mammarenavirus_lymphocytic_choriomeningitis_virus
Marburg_virus
Molluscum_contagiosum_virus
Middle_East_respiratory_syndrome_coronavirus
Measles_virus
Nipah_virus
Norovirus
Parechovirus_A3
Powassan_virus
Rabies_virus
Ravn_virus
Ross_River_virus
Respiratory_syncytial_virus
Rubella_virus
Rift_Valley_fever_virus
Saffold_virus
Severe_acute_respiratory_syndrome_coronavirus
Severe_fever_with_thrombocytopenia_syndrome_virus
Sindbis_virus
Tick-borne_encephalitis_virus
Vaccinia_virus
Vesicular_stomatitis_virus
West_Nile_virus
Yellow_fever_virus
Zika_virus
