# Supplementary material for: Discovery of Potential Therapeutic Drugs for COVID-19 Through Logistic Matrix Factorization With Kernel Diffusion
Source: Front Microbiol. 2022 Feb 28;13:740382. doi: 10.3389/fmicb.2022.740382 (PMC8919055; doi:10.3389/fmicb.2022.740382)
Supplement: Supplementary file 1 [file Data_Sheet_1.ZIP › dataset+codes-VDA-KLMF/datasets/dataset3/drug name.txt]

6-azauridine
Abacavir
Acyclovir
Alisporivir
amantadine
Amikacin
amiloride
amiodarone
amodiaquine
Ampicillin
Anidulafungin
anisomycin
Apigenin
Aprepitant
Astemizole
Asunaprevir
Atazanavir
Baloxavir_marboxil
BCX4430
berberine
betulinic_acid
Bictegravir
Bleomycin
Boceprevir
Bortezomib
Camostat
Camphor
Capreomycin
Carfilzomib
Carvedilol
Ceforanide
Cefotiam
Cenicriviroc
Censavudine
Chloroquine
Chlorphenoxamine
Chlorthalidone
Ciclosporin_A
Clomifene
Clomipramine_hydrochloride
Cobicistat
Colchicine
Cyclosporin_A
Dabigatran_etexilate
Daclatasvir
Dactinomycin
Darunavir
Dasatinib
Didanosine
Diosmin
Disulfiram
Dolutegravir
Doxycycline
Ebselen
Efavirenz
Elbasvir
Eltrombopag
Elvitegravir
Emetine
Emodin
Emtricitabine
Eplerenone
Equilin
etacrynic_acid
Etravirine
Felypressin
Fenoterol
Flavin_adenine_dinucleotide
Fluphenazine
Fluspirilene
Fosamprenavir
Ganciclovir
Gemcitabine
Glecaprevir
methylprednisolone
Glycyrrhizic_acid
Gonadorelin
Grazoprevir
Hexachlorophene
Hydrocortisone
hydroxychloroquine
imatinib
Indinavir
inulin
Irbesartan
isatin
Lamivudine
Laninamivir
Lapatinib
Ledipasvir
Letermovir
Lomitapide
Loperamide
Lopinavir
Maraviroc
Maribavir
Mefloquine
Melatonin
memantine
Mercaptopurine
Mesalazine
Mizoribine
Monensin_sodium
Montelukast
Moxifloxacin
Mycophenolate_mofetil
Mycophenolic_acid
Myricetin
Nelfinavir
Nevirapine
Niclosamide
NIM811
Nitazoxanide
Nystatin
Omacetaxine_mepesuccinate
Oseltamivir
Oxymetholone
Paroxetine
Pentoxifylline
Peramivir
Phenazopyridine
Phenothiazine
Pibrentasvir
Piperacillin
Plicamycin
Presatovir
Promethazine_hydrochloride
Propericiazine
PX-12
Pyrvinium_pamoate
quercetin
Quinacrine
raloxifene
Raltegravir
Raltitrexed
Ramipril
Remdesivir
resveratrol
Ribavirin
Rifabutin
Rilpivirine
Rimantadine
Ritonavir
Saquinavir
saracatinib
Simeprevir
Sirolimus
Sofosbuvir
stavudine
sulfamethoxazole
Tacrolimus
Tamoxifen
Tenofovir_(TFV)
Tenofovir_alafenamide
Tenofovir_disoproxil
terconazole
Terlipressin
Thiothixene
Tideglusib
Tipranavir
Toremifene
Triflupromazine_hydrochloride
Trimethoprim
Trovafloxacin
Udenafil
Umifenovir
Valaciclovir
Valganciclovir
Valinomycin
Valrubicin
Vancomycin
Vapreotide
Velpatasvir
Voxilaprevir
Ximelagatran
Zanamivir
Zidovudine
Penciclovir
docosanol
Pleconaril
Rupintrivir
pirodavir
suramin
ginsenosides
favipiravir
azathioprine
prednisone
Cholesterol
BVdU
Clevudine
Chlorpromazine
Ouabain
Telaprevir
Posaconazole
clarithromycin
artemisinin
sulfadoxine
Quinine
Piperaquine
Artemether
Artesunate
Pimodivir
Azithromycin
