# Supplementary material for: Discovery of Potential Therapeutic Drugs for COVID-19 Through Logistic Matrix Factorization With Kernel Diffusion
Source: Front Microbiol. 2022 Feb 28;13:740382. doi: 10.3389/fmicb.2022.740382 (PMC8919055; doi:10.3389/fmicb.2022.740382)
Supplement: Supplementary file 1 [file Data_Sheet_1.ZIP › dataset+codes-VDA-KLMF/datasets/dataset3/drug SMILES.xlsx]

## Sheet: small_drug
drug	CAS	DrugBank ID	SMILES	URL
6-azauridine	2018-19-1	DB03718	[H][C@@]1(O)[C@@H](COP(O)(O)=O)O[C@H]([C@@H]1O)N1N=CC(=O)NC1=O	https://go.drugbank.com/drugs/DB03718
Abacavir	136470-78-5	DB01048	NC1=NC2=C(N=CN2[C@@H]2C[C@H](CO)C=C2)C(NC2CC2)=N1	https://go.drugbank.com/drugs/DB01048
Acyclovir	59277-89-3	DB00787	NC1=NC(=O)C2=C(N1)N(COCCO)C=N2	https://go.drugbank.com/drugs/DB00787
Alisporivir	254435-95-5	DB12139	CC[C@@H]1NC(=O)[C@H]([C@H](O)[C@H](C)C\C=C\C)N(C)C(=O)[C@H](C(C)C)N(C)C(=O)[C@H](CC(C)C)N(C)C(=O)[C@H](CC(C)C)N(C)C(=O)[C@@H](C)NC(=O)[C@H](C)NC(=O)[C@H](CC(C)C)N(C)C(=O)[C@@H](NC(=O)[C@H](C(C)C)N(CC)C(=O)[C@@H](C)N(C)C1=O)C(C)C	https://go.drugbank.com/drugs/DB12139
amantadine	768-94-5	DB00915	NC12CC3CC(CC(C3)C1)C2	https://go.drugbank.com/drugs/DB00915
Amikacin	37517-28-5	DB00479	NCC[C@H](O)C(=O)N[C@@H]1C[C@H](N)[C@@H](O[C@H]2O[C@H](CN)[C@@H](O)[C@H](O)[C@H]2O)[C@H](O)[C@H]1O[C@H]1O[C@H](CO)[C@@H](O)[C@H](N)[C@H]1	https://go.drugbank.com/drugs/DB00479
amiloride	2609-46-3	DB00594	NC(=N)NC(=O)C1=NC(Cl)=C(N)N=C1N	https://go.drugbank.com/drugs/DB00594
amiodarone	1951-25-3	DB01118	CCCCC1=C(C(=O)C2=CC(I)=C(OCCN(CC)CC)C(I)=C2)C2=C(O1)C=CC=C2	https://go.drugbank.com/drugs/DB01118
amodiaquine	86-42-0	DB00613	CCN(CC)CC1=C(O)C=CC(NC2=C3C=CC(Cl)=CC3=NC=C2)=C1	https://go.drugbank.com/drugs/DB00613
Ampicillin	69-53-4	DB00415	[H][C@]12SC(C)(C)[C@@H](N1C(=O)[C@H]2NC(=O)[C@H](N)C1=CC=CC=C1)C(O)=O	https://go.drugbank.com/drugs/DB00415
Anidulafungin	166663-25-8	DB00362	[H][C@]1(NC(=O)[C@@H](NC(=O)[C@@H]2C[C@@H](O)CN2C(=O)[C@@H](NC(=O)[C@H](C[C@@H](O)[C@@H](O)NC(=O)[C@@H]2[C@@H](O)[C@@H](C)CN2C1=O)NC(=O)C1=CC=C(C=C1)C1=CC=C(C=C1)C1=CC=C(OCCCCC)C=C1)[C@@H](C)O)[C@H](O)[C@@H](O)C1=CC=C(O)C=C1)[C@@H](C)	https://go.drugbank.com/drugs/DB00362
anisomycin	22862-76-6	DB07374	[H][C@]1(O)CN[C@]([H])(CC2=CC=C(OC)C=C2)[C@]1([H])OC(C)=O	https://go.drugbank.com/drugs/DB07374
Apigenin	520-36-5	DB07352	OC1=CC=C(C=C1)C1=CC(=O)C2=C(O)C=C(O)C=C2O1	https://go.drugbank.com/drugs/DB07352
Aprepitant	170729-80-3	DB00673	C[C@@H](O[C@H]1OCCN(CC2=NNC(=O)N2)[C@H]1C1=CC=C(F)C=C1)C1=CC(=CC(=C1)C(F)(F)F)C(F)(F)F	https://go.drugbank.com/drugs/DB00673
Astemizole	68844-77-9	DB00637	COC1=CC=C(CCN2CCC(CC2)NC2=NC3=CC=CC=C3N2CC2=CC=C(F)C=C2)C=C1	https://go.drugbank.com/drugs/DB00637
Asunaprevir	630420-16-5	DB11586	COC1=CN=C(O[C@@H]2C[C@H](N(C2)C(=O)[C@@H](NC(=O)OC(C)(C)C)C(C)(C)C)C(=O)N[C@@]2(C[C@H]2C=C)C(=O)NS(=O)(=O)C2CC2)C2=C1C=CC(Cl)=C2	https://go.drugbank.com/drugs/DB11586
Atazanavir	198904-31-3	DB01072	COC(=O)N[C@H](C(=O)N[C@@H](CC1=CC=CC=C1)[C@@H](O)CN(CC1=CC=C(C=C1)C1=CC=CC=N1)NC(=O)[C@@H](NC(=O)OC)C(C)(C)C)C(C)(C)C	https://go.drugbank.com/drugs/DB01072
Baloxavir_marboxil	1985606-14-1	DB13997	[H][C@@]12COCCN1C(=O)C1=C(OCOC(=O)OC)C(=O)C=CN1N2[C@H]1C2=CC=C(F)C(F)=C2CSC2=CC=CC=C12	https://go.drugbank.com/drugs/DB13997
BCX4430	249503-25-1	DB11676	[H][C@]1(N[C@H](CO)[C@@H](O)[C@H]1O)C1=CNC2=C1N=CN=C2N	https://go.drugbank.com/drugs/DB11676
berberine	2086-83-1	DB04115	COC1=CC=C2C=C3C4=CC5=C(OCO5)C=C4CC[N+]3=CC2=C1OC	https://go.drugbank.com/drugs/DB04115
betulinic_acid	472-15-1	DB12480	[H]OC(=O)[C@]12CC[C@@]([H])(C(C)=C)[C@]1([H])[C@@]1([H])CC[C@]3([H])[C@@]4(C)CC[C@]([H])(O[H])C(C)(C)[C@]4([H])CC[C@@]3(C)[C@]1(C)CC2	https://go.drugbank.com/drugs/DB12480
Bictegravir	1611493-60-7	DB11799	OC1=C2N(C[C@H]3O[C@@H]4CC[C@@H](C4)N3C2=O)C=C(C(=O)NCC2=C(F)C=C(F)C=C2F)C1=O	https://go.drugbank.com/drugs/DB11799
Bleomycin	11056-06-7	DB00290	[H][C@](C)(NC(=O)[C@@]([H])(NC(=O)C1=NC(=NC(N)=C1C)[C@H](CC(N)=O)NC[C@H](N)C(N)=O)[C@@]([H])(OC1OC(CO)C(O)C(O)C1OC1OC(CO)C(O)C(OC(N)=O)C1O)C1=CNC=N1)[C@@H](O)[C@H](C)C(=O)N[C@]([H])(C(=O)NCCC1=NC(=CS1)C1=NC(=CS1)C(=O)NCCC[S+](C)C)[C@@]([H])(C)O	https://go.drugbank.com/drugs/DB00290
Boceprevir	394730-60-0	DB08873	[H][C@]12CN([C@H](C(=O)NC(CC3CCC3)C(=O)C(N)=O)[C@@]1([H])C2(C)C)C(=O)[C@@H](NC(=O)NC(C)(C)C)C(C)(C)C	https://go.drugbank.com/drugs/DB08873
Bortezomib	179324-69-7	DB00188	CC(C)C[C@H](NC(=O)[C@H](CC1=CC=CC=C1)NC(=O)C1=CN=CC=N1)B(O)O	https://go.drugbank.com/drugs/DB00188
Camostat	59721-28-7	DB13729	CN(C)C(=O)COC(=O)CC1=CC=C(OC(=O)C2=CC=C(NC(N)=N)C=C2)C=C1	https://go.drugbank.com/drugs/DB13729
Camphor	464-49-3	DB01744	[H][C@@]12CC[C@@](C)(C(=O)C1)C2(C)C	https://go.drugbank.com/drugs/DB01744
Capreomycin	11003-38-6	DB00314	[H][C@@]1(CCN=C(N)N1)[C@]1([H])NC(=O)\C(NC(=O)[C@H](CNC(=O)C[C@@H](N)CCCN)NC(=O)[C@H](C)NC(=O)[C@@H](N)CNC1=O)=C/NC(N)=O.[H][C@@]1(CCN=C(N)N1)[C@]1([H])NC(=O)\C(NC(=O)[C@H](CNC(=O)C[C@@H](N)CCCN)NC(=O)[C@H](CO)NC(=O)[C@@H](N)CNC1=O)=C/NC(N)=O	https://go.drugbank.com/drugs/DB00314
Carfilzomib	868540-17-4	DB08889	CC(C)C[C@H](NC(=O)[C@H](CCC1=CC=CC=C1)NC(=O)CN1CCOCC1)C(=O)N[C@@H](CC1=CC=CC=C1)C(=O)N[C@@H](CC(C)C)C(=O)[C@@]1(C)CO1	https://go.drugbank.com/drugs/DB08889
Carvedilol	72956-09-3	DB01136	COC1=CC=CC=C1OCCNCC(O)COC1=CC=CC2=C1C1=CC=CC=C1N2	https://go.drugbank.com/drugs/DB01136
Ceforanide	60925-61-3	DB00923	[H][C@]12SCC(CSC3=NN=NN3CC(O)=O)=C(N1C(=O)[C@H]2NC(=O)CC1=CC=CC=C1CN)C(O)=O	https://go.drugbank.com/drugs/DB00923
Cefotiam	61622-34-2	DB00229	[H][C@]12SCC(CSC3=NN=NN3CCN(C)C)=C(N1C(=O)[C@H]2NC(=O)CC1=CSC(N)=N1)C(O)=O	https://go.drugbank.com/drugs/DB00229
Cenicriviroc	497223-25-3	DB11758	CCCCOCCOC1=CC=C(C=C1)C1=CC2=C(C=C1)N(CC(C)C)CCC\C(=C/2)C(=O)NC1=CC=C(C=C1)[S@@](=O)CC1=CN=CN1CCC	https://go.drugbank.com/drugs/DB11758
Censavudine	634907-30-5	DB12074	CC1=CN([C@@H]2O[C@](CO)(C=C2)C#C)C(=O)NC1=O	https://go.drugbank.com/drugs/DB12074
Chloroquine	1954-05-07	DB00608	CCN(CC)CCCC(C)NC1=CC=NC2=CC(Cl)=CC=C12	https://go.drugbank.com/drugs/DB00608
Chlorphenoxamine	77-38-3	DB09007	CN(C)CCOC(C)(C1=CC=CC=C1)C1=CC=C(Cl)C=C1	https://go.drugbank.com/drugs/DB09007
Chlorthalidone	77-36-1	DB00310	NS(=O)(=O)C1=C(Cl)C=CC(=C1)C1(O)NC(=O)C2=CC=CC=C12	https://go.drugbank.com/drugs/DB00310
Ciclosporin_A	59865-13-3		CCC1C(=O)N(CC(=O)N(C(C(=O)NC(C(=O)N(C(C(=O)NC(C(=O)NC(C(=O)N(C(C(=O)N(C(C(=O)N(C(C(=O)N(C(C(=O)N1)C(C(C)CC=CC)O)C)C(C)C)C)CC(C)C)C)CC(C)C)C)C)C)CC(C)C)C)C(C)C)CC(C)C)C)C	https://pubchem.ncbi.nlm.nih.gov/compound/5284373
Clomifene	911-45-5	DB00882	CCN(CC)CCOC1=CC=C(C=C1)C(=C(Cl)C1=CC=CC=C1)C1=CC=CC=C1	https://go.drugbank.com/drugs/DB00882
Clomipramine_hydrochloride	17321-77-6		CN(C)CCCN1C2=CC=CC=C2CCC3=C1C=C(C=C3)Cl.Cl	https://pubchem.ncbi.nlm.nih.gov/compound/68539
Cobicistat	1004316-88-4	DB09065	CC(C)C1=NC(CN(C)C(=O)N[C@@H](CCN2CCOCC2)C(=O)N[C@H](CC[C@H](CC2=CC=CC=C2)NC(=O)OCC2=CN=CS2)CC2=CC=CC=C2)=CS1	https://go.drugbank.com/drugs/DB09065
Colchicine	64-86-8	DB01394	COC1=CC2=C(C(OC)=C1OC)C1=CC=C(OC)C(=O)C=C1C(CC2)NC(C)=O	https://go.drugbank.com/drugs/DB01394
Cyclosporin_A	59865-13-3		CC[C@@H]1NC(=O)[C@H]([C@H](O)[C@H](C)C\C=C\C)N(C)C(=O)[C@H](C(C)C)N(C)C(=O)[C@H](CC(C)C)N(C)C(=O)[C@H](CC(C)C)N(C)C(=O)[C@@H](C)NC(=O)[C@H](C)NC(=O)[C@H](CC(C)C)N(C)C(=O)[C@@H](NC(=O)[C@H](CC(C)C)N(C)C(=O)CN(C)C1=O)C(C)C	https://pubchem.ncbi.nlm.nih.gov/compound/5284373
Dabigatran_etexilate	211915-06-9	DB06695	CCCCCCOC(=O)\N=C(\N)C1=CC=C(NCC2=NC3=C(C=CC(=C3)C(=O)N(CCC(=O)OCC)C3=NC=CC=C3)N2C)C=C1	https://go.drugbank.com/drugs/DB06695
Daclatasvir	1009119-64-5	DB09102	COC(=O)N[C@@H](C(C)C)C(=O)N1CCC[C@H]1C1=NC=C(N1)C1=CC=C(C=C1)C1=CC=C(C=C1)C1=CN=C(N1)[C@@H]1CCCN1C(=O)[C@@H](NC(=O)OC)C(C)C	https://go.drugbank.com/drugs/DB09102
Dactinomycin	50-76-0	DB00970	[H][C@@]12CCCN1C(=O)[C@H](NC(=O)[C@@H](NC(=O)C1=C3N=C4C(OC3=C(C)C=C1)=C(C)C(=O)C(N)=C4C(=O)N[C@H]1[C@@H](C)OC(=O)[C@H](C(C)C)N(C)C(=O)CN(C)C(=O)[C@]3([H])CCCN3C(=O)[C@H](NC1=O)C(C)C)[C@@H](C)OC(=O)[C@H](C(C)C)N(C)C(=O)CN(C)C2=O)C(C)C	https://go.drugbank.com/drugs/DB00970
Darunavir	206361-99-1	DB01264	[H][C@@]12CCO[C@]1([H])OC[C@@H]2OC(=O)N[C@@H](CC1=CC=CC=C1)[C@H](O)CN(CC(C)C)S(=O)(=O)C1=CC=C(N)C=C1	https://go.drugbank.com/drugs/DB01264
Dasatinib	302962-49-8	DB01254	CC1=NC(NC2=NC=C(S2)C(=O)NC2=C(C)C=CC=C2Cl)=CC(=N1)N1CCN(CCO)CC1	https://go.drugbank.com/drugs/DB01254
Didanosine	69655-05-6	DB00900	OC[C@@H]1CC[C@@H](O1)N1C=NC2=C1NC=NC2=O	https://go.drugbank.com/drugs/DB00900
Diosmin	520-27-4	DB08995	COC1=C(O)C=C(C=C1)C1=CC(=O)C2=C(O)C=C(O[C@@H]3O[C@H](CO[C@@H]4O[C@@H](C)[C@H](O)[C@@H](O)[C@H]4O)[C@@H](O)[C@H](O)[C@H]3O)C=C2O1	https://go.drugbank.com/drugs/DB08995
Disulfiram	97-77-8	DB00822	CCN(CC)C(=S)SSC(=S)N(CC)CC	https://go.drugbank.com/drugs/DB00822
Dolutegravir	1051375-16-6	DB08930	[H][C@]12CN3C=C(C(=O)NCC4=CC=C(F)C=C4F)C(=O)C(O)=C3C(=O)N1[C@H](C)CCO2	https://go.drugbank.com/drugs/DB08930
Doxycycline	564-25-0	DB00254	[H][C@@]12[C@@H](C)C3=CC=CC(O)=C3C(=O)C1=C(O)[C@]1(O)C(=O)C(C(N)=O)=C(O)[C@@H](N(C)C)[C@]1([H])[C@H]2O	https://go.drugbank.com/drugs/DB00254
Ebselen	60940-34-3	DB12610	O=C1N([Se]C2=CC=CC=C12)C1=CC=CC=C1	https://go.drugbank.com/drugs/DB12610
Efavirenz	154598-52-4	DB00625	FC(F)(F)[C@]1(OC(=O)NC2=C1C=C(Cl)C=C2)C#CC1CC1	https://go.drugbank.com/drugs/DB00625
Elbasvir	1370468-36-2	DB11574	[H][C@]1(CCCN1C(=O)[C@@H](NC(=O)OC)C(C)C)C1=NC=C(N1)C1=CC2=C(C=C1)N1[C@@H](OC3=C(C=CC(=C3)C3=CN=C(N3)[C@]3([H])CCCN3C(=O)[C@@H](NC(=O)OC)C(C)C)C1=C2)C1=CC=CC=C1	https://go.drugbank.com/drugs/DB11574
Eltrombopag	496775-61-2	DB06210	CC1=NN(C(=O)\C1=N/NC1=CC=CC(C2=CC=CC(=C2)C(O)=O)=C1O)C1=CC=C(C)C(C)=C1	https://go.drugbank.com/drugs/DB06210
Elvitegravir	697761-98-1	DB09101	[H][C@@](CO)(C(C)C)N1C=C(C(O)=O)C(=O)C2=C1C=C(OC)C(CC1=C(F)C(Cl)=CC=C1)=C2	https://go.drugbank.com/drugs/DB09101
Emetine	483-18-1	DB13393	[H][C@]1(C[C@@]2([H])C[C@]3([H])N(CCC4=CC(OC)=C(OC)C=C34)C[C@]2([H])CC)NCCC2=CC(OC)=C(OC)C=C12	https://go.drugbank.com/drugs/DB13393
Emodin	518-82-1	DB07715	CC1=CC2=C(C(O)=C1)C(=O)C1=C(C=C(O)C=C1O)C2=O	https://go.drugbank.com/drugs/DB07715
Emtricitabine	143491-57-0	DB00879	NC1=NC(=O)N(C=C1F)[C@@H]1CS[C@H](CO)O1	https://go.drugbank.com/drugs/DB00879
Eplerenone	107724-20-9	DB00700	[H][C@@]12CC[C@@]3(CCC(=O)O3)[C@@]1(C)C[C@H]1O[C@@]11[C@@]2([H])[C@@H](CC2=CC(=O)CC[C@]12C)C(=O)OC	https://go.drugbank.com/drugs/DB00700
Equilin	474-86-2	DB02187	[H][C@@]12CCC(=O)[C@@]1(C)CC[C@]1([H])C3=C(CC=C21)C=C(O)C=C3	https://go.drugbank.com/drugs/DB02187
etacrynic_acid	58-54-8	DB00903	CCC(=C)C(=O)C1=C(Cl)C(Cl)=C(OCC(O)=O)C=C1	https://go.drugbank.com/drugs/DB00903
Etravirine	269055-15-4	DB06414	CC1=CC(=CC(C)=C1OC1=C(Br)C(N)=NC(NC2=CC=C(C=C2)C#N)=N1)C#N	https://go.drugbank.com/drugs/DB06414
Felypressin	56-59-7	DB00093	NCCCC[C@H](NC(=O)[C@@H]1CCCN1C(=O)[C@@H]1CSSC[C@H](N)C(=O)N[C@@H](CC2=CC=CC=C2)C(=O)N[C@@H](CC2=CC=CC=C2)C(=O)N[C@@H](CCC(N)=O)C(=O)N[C@@H](CC(N)=O)C(=O)N1)C(=O)NCC(N)=O	https://go.drugbank.com/drugs/DB00093
Fenoterol	13392-18-2	DB01288	CC(CC1=CC=C(O)C=C1)NCC(O)C1=CC(O)=CC(O)=C1	https://go.drugbank.com/drugs/DB01288
Flavin_adenine_dinucleotide	146-14-5	DB03147	CC1=CC2=C(C=C1C)N(C[C@H](O)[C@H](O)[C@H](O)CO[P@](O)(=O)O[P@@](O)(=O)OC[C@H]1O[C@H]([C@H](O)[C@@H]1O)N1C=NC3=C1N=CN=C3N)C1=NC(=O)NC(=O)C1=N2	https://go.drugbank.com/drugs/DB03147
Fluphenazine	69-23-8	DB00623	OCCN1CCN(CCCN2C3=CC=CC=C3SC3=C2C=C(C=C3)C(F)(F)F)CC1	https://go.drugbank.com/drugs/DB00623
Fluspirilene	1841-19-6	DB04842	FC1=CC=C(C=C1)C(CCCN1CCC2(CC1)N(CNC2=O)C1=CC=CC=C1)C1=CC=C(F)C=C1	https://go.drugbank.com/drugs/DB04842
Fosamprenavir	226700-79-4	DB01319	CC(C)CN(C[C@@H](OP(O)(O)=O)[C@H](CC1=CC=CC=C1)NC(=O)O[C@H]1CCOC1)S(=O)(=O)C1=CC=C(N)C=C1	https://go.drugbank.com/drugs/DB01319
Ganciclovir	82410-32-0	DB01004	NC1=NC2=C(N=CN2COC(CO)CO)C(=O)N1	https://go.drugbank.com/drugs/DB01004
Gemcitabine	95058-81-4	DB00441	NC1=NC(=O)N(C=C1)[C@@H]1O[C@H](CO)[C@@H](O)C1(F)F	https://go.drugbank.com/drugs/DB00441
Glecaprevir	1365970-03-1	DB13879	[H][C@@]12CN(C(=O)[C@@]([H])(NC(=O)O[C@]3([H])CCC[C@@]3([H])OC\C=C\C(F)(F)C3=NC4=C(C=CC=C4)N=C3O1)C(C)(C)C)[C@@]([H])(C2)C(=O)N[C@@]1(C[C@H]1C(F)F)C(=O)NS(=O)(=O)C1(C)CC1	https://go.drugbank.com/drugs/DB13879
methylprednisolone	83-43-2	DB00959	[H][C@@]12CC[C@](O)(C(=O)CO)[C@@]1(C)C[C@H](O)[C@@]1([H])[C@@]2([H])C[C@H](C)C2=CC(=O)C=C[C@]12C	https://go.drugbank.com/drugs/DB00959
Glycyrrhizic_acid	1405-86-3	DB13751	[H][C@@]12C[C@](C)(CC[C@]1(C)CC[C@]1(C)C2=CC(=O)[C@]2([H])[C@@]3(C)CC[C@H](O[C@H]4O[C@@H]([C@@H](O)[C@H](O)[C@H]4O[C@@H]4O[C@@H]([C@@H](O)[C@H](O)[C@H]4O)C(O)=O)C(O)=O)C(C)(C)[C@]3([H])CC[C@@]12C)C(O)=O	https://go.drugbank.com/drugs/DB13751
Gonadorelin	33515-09-2	DB00644	CC(C)CC(NC(=O)CNC(=O)C(CC1=CC=C(O)C=C1)NC(=O)C(CO)NC(=O)C(CC1=CNC2=CC=CC=C12)NC(=O)C(CC1=CN=CN1)NC(=O)C1CCC(=O)N1)C(=O)NC(CCCN=C(N)N)C(=O)N1CCCC1C(=O)NCC(N)=O	https://go.drugbank.com/drugs/DB00644
Grazoprevir	1350514-68-9	DB11575	COC1=CC2=NC3=C(CCCCC[C@@H]4C[C@H]4OC(=O)N[C@H](C(=O)N4C[C@@H](C[C@H]4C(=O)N[C@@]4(C[C@H]4C=C)C(=O)NS(=O)(=O)C4CC4)O3)C(C)(C)C)N=C2C=C1	https://go.drugbank.com/drugs/DB11575
Hexachlorophene	70-30-4	DB00756	OC1=C(CC2=C(O)C(Cl)=CC(Cl)=C2Cl)C(Cl)=C(Cl)C=C1Cl	https://go.drugbank.com/drugs/DB00756
Hydrocortisone	50-23-7	DB00741	[H][C@@]12CC[C@](O)(C(=O)CO)[C@@]1(C)C[C@H](O)[C@@]1([H])[C@@]2([H])CCC2=CC(=O)CC[C@]12C	https://go.drugbank.com/drugs/DB00741
hydroxychloroquine	118-42-3	DB01611	CCN(CCO)CCCC(C)NC1=C2C=CC(Cl)=CC2=NC=C1	https://go.drugbank.com/drugs/DB01611
imatinib	152459-95-5	DB00619	CN1CCN(CC2=CC=C(C=C2)C(=O)NC2=CC(NC3=NC=CC(=N3)C3=CN=CC=C3)=C(C)C=C2)CC1	https://go.drugbank.com/drugs/DB00619
Indinavir	150378-17-9	DB00224	CC(C)(C)NC(=O)[C@@H]1CN(CC2=CN=CC=C2)CCN1C[C@@H](O)C[C@@H](CC1=CC=CC=C1)C(=O)N[C@@H]1[C@H](O)CC2=CC=CC=C12	https://go.drugbank.com/drugs/DB00224
inulin	9005-80-5	DB00638	OC[C@H]1O[C@@](CO)(OC[C@@]2(OC[C@@]3(OC[C@@]4(OC[C@@]5(OC[C@@]6(OC[C@@]7(OC[C@@]8(OC[C@@]9(OC[C@@]%10(OC[C@@]%11(OC[C@@]%12(OC[C@@]%13(OC[C@@]%14(OC[C@@]%15(OC[C@@]%16(OC[C@@]%17(OC[C@@]%18(OC[C@@]%19(OC[C@@]%20(OC[C@@]%21(OC[C@@]%22(OC[C@@]%23(OC[C@@]%24(OC[C@@]%25(OC[C@@]%26(OC[C@@]%27(OC[C@@]%28(OC[C@@]%29(OC[C@@]%30(OC[C@@]%31(OC[C@@]%32(OC[C@@]%33(OC[C@@]%34(OC[C@@]%35(OC[C@@]%36(OC[C@@]%37(…	https://go.drugbank.com/drugs/DB00638
Irbesartan	138402-11-6	DB01029	CCCCC1=NC2(CCCC2)C(=O)N1CC1=CC=C(C=C1)C1=CC=CC=C1C1=NNN=N1	https://go.drugbank.com/drugs/DB01029
isatin	91-56-5	DB02095	O=C1NC2=CC=CC=C2C1=O	https://go.drugbank.com/drugs/DB02095
Lamivudine	134678-17-4	DB00709	NC1=NC(=O)N(C=C1)[C@@H]1CS[C@H](CO)O1	https://go.drugbank.com/drugs/DB00709
Laninamivir	203120-17-6	DB12791	[H][C@]1(OC(=C[C@H](NC(N)=N)[C@H]1NC(C)=O)C(O)=O)[C@H](OC)[C@H](O)CO	https://go.drugbank.com/drugs/DB12791
Lapatinib	231277-92-2	DB01259	CS(=O)(=O)CCNCC1=CC=C(O1)C1=CC2=C(C=C1)N=CN=C2NC1=CC(Cl)=C(OCC2=CC(F)=CC=C2)C=C1	https://go.drugbank.com/drugs/DB01259
Ledipasvir	1256388-51-8	DB09027	COC(=O)N[C@@H](C(C)C)C(=O)N1CC2(CC2)C[C@H]1C1=NC(=CN1)C1=CC=C2C3=CC=C(C=C3C(F)(F)C2=C1)C1=CC=C2NC(=NC2=C1)[C@@H]1[C@H]2CC[C@H](C2)N1C(=O)[C@@H](NC(=O)OC)C(C)C	https://go.drugbank.com/drugs/DB09027
Letermovir	917389-32-3	DB12070	COC1=CC=CC(=C1)N1CCN(CC1)C1=NC2=C(C=CC=C2F)[C@H](CC(O)=O)N1C1=CC(=CC=C1OC)C(F)(F)F	https://go.drugbank.com/drugs/DB12070
Lomitapide	182431-12-5	DB08827	FC(F)(F)CNC(=O)C1(CCCCN2CCC(CC2)NC(=O)C2=C(C=CC=C2)C2=CC=C(C=C2)C(F)(F)F)C2=CC=CC=C2C2=CC=CC=C12	https://go.drugbank.com/drugs/DB08827
Loperamide	53179-11-6	DB00836	CN(C)C(=O)C(CCN1CCC(O)(CC1)C1=CC=C(Cl)C=C1)(C1=CC=CC=C1)C1=CC=CC=C1	https://go.drugbank.com/drugs/DB00836
Lopinavir	192725-17-0	DB01601	CC(C)[C@H](N1CCCNC1=O)C(=O)N[C@H](C[C@H](O)[C@H](CC1=CC=CC=C1)NC(=O)COC1=C(C)C=CC=C1C)CC1=CC=CC=C1	https://go.drugbank.com/drugs/DB01601
Maraviroc	376348-65-1	DB04835	CC(C)C1=NN=C(C)N1[C@H]1C[C@@H]2CC[C@H](C1)N2CC[C@H](NC(=O)C1CCC(F)(F)CC1)C1=CC=CC=C1	https://go.drugbank.com/drugs/DB04835
Maribavir	176161-24-3	DB06234	CC(C)NC1=NC2=CC(Cl)=C(Cl)C=C2N1[C@H]1O[C@@H](CO)[C@H](O)[C@@H]1O	https://go.drugbank.com/drugs/DB06234
Mefloquine	53230-10-7	DB00358	OC(C1CCCCN1)C1=CC(=NC2=C1C=CC=C2C(F)(F)F)C(F)(F)F	https://go.drugbank.com/drugs/DB00358
Melatonin	73-31-4	DB01065	COC1=CC=C2NC=C(CCNC(C)=O)C2=C1	https://go.drugbank.com/drugs/DB01065
Memantine	19982-08-2	DB01043	CC12CC3CC(C)(C1)CC(N)(C3)C2	https://go.drugbank.com/drugs/DB01043
Mercaptopurine	50-44-2	DB01033	S=C1N=CNC2=C1NC=N2	https://go.drugbank.com/drugs/DB01033
Mesalazine	89-57-6	DB00244	NC1=CC(C(O)=O)=C(O)C=C1	https://go.drugbank.com/drugs/DB00244
Mizoribine	50924-49-7	DB12617	NC(=O)C1=C(O)N(C=N1)[C@@H]1O[C@H](CO)[C@@H](O)[C@H]1O	https://go.drugbank.com/drugs/DB12617
Monensin_sodium	22373-78-0		CCC1(CCC(O1)C2(CCC3(O2)CC(C(C(O3)C(C)C(C(C)C(=O)[O-])OC)C)O)C)C4C(CC(O4)C5C(CC(C(O5)(CO)O)C)C)C.[Na+]	https://pubchem.ncbi.nlm.nih.gov/compound/23667299
Montelukast	158966-92-8	DB00471	OC(=O)CC1(CC1)CS[C@H](CCC1=CC=CC=C1C(O)(C)C)C1=CC=CC(\C=C\C2=NC3=C(C=CC(Cl)=C3)C=C2)=C1	https://go.drugbank.com/drugs/DB00471
Moxifloxacin	151096-09-2	DB00218	[H][C@]12CN(C[C@@]1([H])NCCC2)C1=C(F)C=C2C(=O)C(=CN(C3CC3)C2=C1OC)C(O)=O	https://go.drugbank.com/drugs/DB00218
Mycophenolate_mofetil	128794-94-5	DB00688	COC1=C(C\C=C(/C)CCC(=O)OCCN2CCOCC2)C(O)=C2C(=O)OCC2=C1C	https://go.drugbank.com/drugs/DB00688
Mycophenolic_acid	24280-93-1	DB01024	COC1=C(C\C=C(/C)CCC(O)=O)C(O)=C2C(=O)OCC2=C1C	https://go.drugbank.com/drugs/DB01024
Myricetin	529-44-2	DB02375	OC1=CC(O)=C2C(OC(=C(O)C2=O)C2=CC(O)=C(O)C(O)=C2)=C1	https://go.drugbank.com/drugs/DB02375
Nelfinavir	159989-64-7	DB00220	[H][C@@]12CCCC[C@]1([H])CN(C[C@@H](O)[C@H](CSC1=CC=CC=C1)NC(=O)C1=C(C)C(O)=CC=C1)[C@@H](C2)C(=O)NC(C)(C)C	https://go.drugbank.com/drugs/DB00220
Nevirapine	129618-40-2	DB00238	CC1=C2NC(=O)C3=C(N=CC=C3)N(C3CC3)C2=NC=C1	https://go.drugbank.com/drugs/DB00238
Niclosamide	50-65-7	DB06803	OC1=C(C=C(Cl)C=C1)C(=O)NC1=C(Cl)C=C(C=C1)[N+]([O-])=O	https://go.drugbank.com/drugs/DB06803
NIM811	143205-42-9	DB13068	CC[C@H](C)[C@@H]1N(C)C(=O)CN(C)C(=O)[C@H](CC)NC(=O)[C@H]([C@H](O)[C@H](C)C\C=C\C)N(C)C(=O)[C@H](C(C)C)N(C)C(=O)[C@H](CC(C)C)N(C)C(=O)[C@H](CC(C)C)N(C)C(=O)[C@@H](C)NC(=O)[C@H](C)NC(=O)[C@H](CC(C)C)N(C)C(=O)[C@@H](NC1=O)C(C)C	https://go.drugbank.com/drugs/DB13068
Nitazoxanide	55981-09-4	DB00507	CC(=O)OC1=CC=CC=C1C(=O)NC1=NC=C(S1)[N+]([O-])=O	https://go.drugbank.com/drugs/DB00507
Nystatin	1400-61-9	DB00646	C[C@H]1O[C@H](OC2CC3O[C@@](O)(CC(O)C3C(O)=O)CC(O)C(O)CCC(O)CC(O)CC(O)CC(=O)O[C@@H](C)[C@H](C)[C@H](O)[C@@H](C)\C=C\C=C\CC\C=C\C=C\C=C\C=C\2)[C@@H](O)[C@@H](N)[C@@H]1O	https://go.drugbank.com/drugs/DB00646
Omacetaxine_mepesuccinate	26833-87-4		CC(C)(CCCC(CC(=O)OC)(C(=O)OC1C2C3=CC4=C(C=C3CCN5C2(CCC5)C=C1OC)OCO4)O)O	https://pubchem.ncbi.nlm.nih.gov/compound/285033
Oseltamivir	196618-13-0	DB00198	CCOC(=O)C1=C[C@@H](OC(CC)CC)[C@H](NC(C)=O)[C@@H](N)C1	https://go.drugbank.com/drugs/DB00198
Oxymetholone	434-07-1	DB06412	[H][C@@]12CC[C@](C)(O)[C@@]1(C)CC[C@@]1([H])[C@@]2([H])CC[C@@]2([H])CC(=O)\C(C[C@]12C)=C/O	https://go.drugbank.com/drugs/DB06412
Paroxetine	61869-08-7	DB00715	FC1=CC=C(C=C1)[C@@H]1CCNC[C@H]1COC1=CC2=C(OCO2)C=C1	https://go.drugbank.com/drugs/DB00715
Pentoxifylline	6493-05-6	DB00806	CN1C=NC2=C1C(=O)N(CCCCC(C)=O)C(=O)N2C	https://go.drugbank.com/drugs/DB00806
Peramivir	330600-85-6	DB06614	[H][C@@]1([C@@H](NC(C)=O)C(CC)CC)[C@H](O)[C@H](C[C@H]1NC(N)=N)C(O)=O	https://go.drugbank.com/drugs/DB06614
Phenazopyridine	94-78-0	DB01438	NC1=NC(N)=C(C=C1)\N=N\C1=CC=CC=C1	https://go.drugbank.com/drugs/DB01438
Phenothiazine	92-84-2	DB11447	N1C2=CC=CC=C2SC2=CC=CC=C12	https://go.drugbank.com/drugs/DB11447
Pibrentasvir	1353900-92-1	DB13878	CO[C@H](C)[C@H](NC(=O)OC)C(=O)N1CCC[C@H]1C1=NC2=C(N1)C=C(F)C(=C2)[C@H]1CC[C@@H](N1C1=CC(F)=C(N2CCC(CC2)C2=CC=C(F)C=C2)C(F)=C1)C1=CC2=C(NC(=N2)[C@@H]2CCCN2C(=O)[C@@H](NC(=O)OC)[C@@H](C)OC)C=C1F	https://go.drugbank.com/drugs/DB13878
Piperacillin	66258-76-2	DB00319	[H][C@]12SC(C)(C)[C@@H](N1C(=O)[C@H]2NC(=O)[C@H](NC(=O)N1CCN(CC)C(=O)C1=O)C1=CC=CC=C1)C(O)=O	https://go.drugbank.com/drugs/DB00319
Plicamycin	18378-89-7	DB06810	CO[C@@H]([C@@H]1CC2=CC3=CC(O[C@H]4C[C@@H](O[C@H]5C[C@@H](O)[C@H](O)[C@@H](C)O5)[C@H](O)[C@@H](C)O4)=C(C)C(O)=C3C(O)=C2C(=O)[C@H]1O[C@H]1C[C@@H](O[C@H]2C[C@@H](O[C@H]3C[C@](C)(O)[C@H](O)[C@@H](C)O3)[C@@H](O)[C@@H](C)O2)[C@H](O)[C@@H](C)O1)C(=O)[C@@H](O)[C@@H](C)O	https://go.drugbank.com/drugs/DB06810
Presatovir	1353625-73-6	DB12165	CC1=CN2N=C(C=C2N=C1N1CC[C@H](N)C1)[C@@H]1CCCCN1C(=O)C1=CC(Cl)=CC=C1NS(C)(=O)=O	https://go.drugbank.com/drugs/DB12165
Promethazine_hydrochloride	58-33-3		CC(CN1C2=CC=CC=C2SC3=CC=CC=C31)N(C)C.Cl	https://pubchem.ncbi.nlm.nih.gov/compound/6014
Propericiazine	2622-26-6	DB01608	OC1CCN(CCCN2C3=CC=CC=C3SC3=C2C=C(C=C3)C#N)CC1	https://go.drugbank.com/drugs/DB01608
PX-12	141400-58-0	DB05448	CCC(C)SSC1=NC=CN1	https://go.drugbank.com/drugs/DB05448
Pyrvinium_pamoate	15686-83-6	DB11156	[H]\C(=C(\[H])C1=NCCCN1C)C1=CC=CS1	https://go.drugbank.com/drugs/DB11156
quercetin	117-39-5	DB04216	OC1=CC2=C(C(O)=C1)C(=O)C(O)=C(O2)C1=CC=C(O)C(O)=C1	https://go.drugbank.com/drugs/DB04216
Quinacrine	83-89-6	DB01103	CCN(CC)CCCC(C)NC1=C2C=C(OC)C=CC2=NC2=C1C=CC(Cl)=C2	https://go.drugbank.com/drugs/DB01103
raloxifene	84449-90-1	DB00481	OC1=CC=C(C=C1)C1=C(C(=O)C2=CC=C(OCCN3CCCCC3)C=C2)C2=C(S1)C=C(O)C=C2	https://go.drugbank.com/drugs/DB00481
Raltegravir	518048-05-0	DB06817	CN1C(=O)C(O)=C(N=C1C(C)(C)NC(=O)C1=NN=C(C)O1)C(=O)NCC1=CC=C(F)C=C1	https://go.drugbank.com/drugs/DB06817
Raltitrexed	112887-68-0	DB00293	CN(CC1=CC2=C(NC(C)=NC2=O)C=C1)C1=CC=C(S1)C(=O)N[C@@H](CCC(O)=O)C(O)=O	https://go.drugbank.com/drugs/DB00293
Ramipril	87333-19-5	DB00178	[H][C@@]12CCC[C@]1([H])N([C@@H](C2)C(O)=O)C(=O)[C@H](C)N[C@@H](CCC1=CC=CC=C1)C(=O)OCC	https://go.drugbank.com/drugs/DB00178
Remdesivir	1809249-37-3	DB14761	CCC(CC)COC(=O)[C@H](C)N[P@](=O)(OC[C@H]1O[C@](C#N)([C@H](O)[C@@H]1O)C1=CC=C2N1N=CN=C2N)OC1=CC=CC=C1	https://go.drugbank.com/drugs/DB14761
resveratrol	501-36-0	DB02709	OC1=CC=C(\C=C\C2=CC(O)=CC(O)=C2)C=C1	https://go.drugbank.com/drugs/DB02709
Ribavirin	36791-04-5	DB00811	NC(=O)C1=NN(C=N1)[C@@H]1O[C@H](CO)[C@@H](O)[C@H]1O	https://go.drugbank.com/drugs/DB00811
Rifabutin	72559-06-9	DB00615	CO[C@H]1\C=C\O[C@@]2(C)OC3=C(C2=O)C2=C(C(O)=C3C)C(=O)C(NC(=O)\C(C)=C/C=C/[C@H](C)[C@H](O)[C@@H](C)[C@@H](O)[C@@H](C)[C@H](OC(C)=O)[C@@H]1C)=C1NC3(CCN(CC3)CC(C)C)N=C21	https://go.drugbank.com/drugs/DB00615
Rilpivirine	500287-72-9	DB08864	CC1=CC(\C=C\C#N)=CC(C)=C1NC1=CC=NC(NC2=CC=C(C=C2)C#N)=N1	https://go.drugbank.com/drugs/DB08864
Rimantadine	13392-28-4	DB00478	CC(N)C12CC3CC(CC(C3)C1)C2	https://go.drugbank.com/drugs/DB00478
Ritonavir	155213-67-5	DB00503	CC(C)[C@H](NC(=O)N(C)CC1=CSC(=N1)C(C)C)C(=O)N[C@H](C[C@H](O)[C@H](CC1=CC=CC=C1)NC(=O)OCC1=CN=CS1)CC1=CC=CC=C1	https://go.drugbank.com/drugs/DB00503
Saquinavir	127779-20-8	DB01232	[H][C@@]12CCCC[C@]1([H])CN(C[C@@H](O)[C@H](CC1=CC=CC=C1)NC(=O)[C@H](CC(N)=O)NC(=O)C1=NC3=C(C=CC=C3)C=C1)[C@@H](C2)C(=O)NC(C)(C)C	https://go.drugbank.com/drugs/DB01232
saracatinib	379231-04-6	DB11805	CN1CCN(CCOC2=CC3=C(C(NC4=C(Cl)C=CC5=C4OCO5)=NC=N3)C(OC3CCOCC3)=C2)CC1	https://go.drugbank.com/drugs/DB11805
Simeprevir	923604-59-5	DB06290	[H][C@]12C[C@]1(NC(=O)[C@]1([H])C[C@H](C[C@@]1([H])C(=O)N(C)CCCC\C=C/2)OC1=CC(=NC2=C1C=CC(OC)=C2C)C1=NC(=CS1)C(C)C)C(=O)NS(=O)(=O)C1CC1	https://go.drugbank.com/drugs/DB06290
Sirolimus	53123-88-9	DB00877	[H][C@@]1(C[C@@H](C)[C@]2([H])CC(=O)[C@H](C)\C=C(C)\[C@@H](O)[C@@H](OC)C(=O)[C@H](C)C[C@H](C)\C=C\C=C\C=C(C)\[C@H](C[C@]3([H])CC[C@@H](C)[C@@](O)(O3)C(=O)C(=O)N3CCCC[C@@]3([H])C(=O)O2)OC)CC[C@@H](O)[C@@H](C1)OC	https://go.drugbank.com/drugs/DB00877
Sofosbuvir	1190307-88-0	DB08934	CC(C)OC(=O)[C@H](C)N[P@](=O)(OC[C@H]1O[C@@H](N2C=CC(=O)NC2=O)[C@](C)(F)[C@@H]1O)OC1=CC=CC=C1	https://go.drugbank.com/drugs/DB08934
stavudine	3056-17-5	DB00649	CC1=CN([C@@H]2O[C@H](CO)C=C2)C(=O)NC1=O	https://go.drugbank.com/drugs/DB00649
sulfamethoxazole	723-46-6	DB01015	CC1=CC(NS(=O)(=O)C2=CC=C(N)C=C2)=NO1	https://go.drugbank.com/drugs/DB01015
Tacrolimus	104987-11-3	DB00864	CO[C@@H]1C[C@@H](CC[C@H]1O)\C=C(/C)[C@H]1OC(=O)[C@@H]2CCCCN2C(=O)C(=O)[C@]2(O)O[C@@H]([C@H](C[C@H]2C)OC)[C@H](C[C@@H](C)C\C(C)=C\[C@@H](CC=C)C(=O)C[C@H](O)[C@H]1C)OC	https://go.drugbank.com/drugs/DB00864
Tamoxifen	10540-29-1	DB00675	CC\C(=C(/C1=CC=CC=C1)C1=CC=C(OCCN(C)C)C=C1)C1=CC=CC=C1	https://go.drugbank.com/drugs/DB00675
Tenofovir_(TFV)	147127-20-6		CC(CN1C=NC2=C(N=CN=C21)N)OCP(=O)(O)O	https://pubchem.ncbi.nlm.nih.gov/compound/464205
Tenofovir_alafenamide	379270-37-8	DB09299	CC(C)OC(=O)[C@H](C)N[P@](=O)(CO[C@H](C)CN1C=NC2=C(N)N=CN=C12)OC1=CC=CC=C1	https://go.drugbank.com/drugs/DB09299
Tenofovir_disoproxil	201341-05-1	DB00300	[H][C@@](C)(CN1C=NC2=C(N)N=CN=C12)OCP(=O)(OCOC(=O)OC(C)C)OCOC(=O)OC(C)C	https://go.drugbank.com/drugs/DB00300
terconazole	67915-31-5	DB00251	CC(C)N1CCN(CC1)C1=CC=C(OC[C@H]2CO[C@@](CN3C=NC=N3)(O2)C2=C(Cl)C=C(Cl)C=C2)C=C1	https://go.drugbank.com/drugs/DB00251
Terlipressin	14636-12-5	DB02638	NCCCC[C@H](NC(=O)[C@@H]1CCCN1C(=O)[C@@H]1CSSC[C@H](NC(=O)CNC(=O)CNC(=O)CN)C(=O)N[C@@H](CC2=CC=C(O)C=C2)C(=O)N[C@@H](CC2=CC=CC=C2)C(=O)N[C@@H](CCC(N)=O)C(=O)N[C@@H](CC(N)=O)C(=O)N1)C(=O)NCC(N)=O	https://go.drugbank.com/drugs/DB02638
Thiothixene	3313-26-6	DB01623	CN(C)S(=O)(=O)C1=CC2=C(SC3=CC=CC=C3\C2=C\CCN2CCN(C)CC2)C=C1	https://go.drugbank.com/drugs/DB01623
Tideglusib	865854-05-3	DB12129	O=C1SN(C(=O)N1CC1=CC=CC=C1)C1=C2C=CC=CC2=CC=C1	https://go.drugbank.com/drugs/DB12129
Tipranavir	174484-41-4	DB00932	[H][C@@](CC)(C1=CC(NS(=O)(=O)C2=NC=C(C=C2)C(F)(F)F)=CC=C1)C1=C(O)C[C@@](CCC)(CCC2=CC=CC=C2)OC1=O	https://go.drugbank.com/drugs/DB00932
Toremifene	89778-26-7	DB00539	CN(C)CCOC1=CC=C(C=C1)C(=C(\CCCl)C1=CC=CC=C1)\C1=CC=CC=C1	https://go.drugbank.com/drugs/DB00539
Triflupromazine_hydrochloride	146-54-3	DB00508	CN(C)CCCN1C2=CC=CC=C2SC2=C1C=C(C=C2)C(F)(F)F	https://go.drugbank.com/drugs/DB00508
Trimethoprim	738-70-5	DB00440	COC1=CC(CC2=CN=C(N)N=C2N)=CC(OC)=C1OC	https://go.drugbank.com/drugs/DB00440
Trovafloxacin	147059-72-1	DB00685	[H][C@@]12CN(C[C@]1([H])[C@H]2N)C1=NC2=C(C=C1F)C(=O)C(=CN2C1=C(F)C=C(F)C=C1)C(O)=O	https://go.drugbank.com/drugs/DB00685
Udenafil	268203-93-6	DB06267	CCCOC1=C(C=C(C=C1)S(=O)(=O)NCCC1CCCN1C)C1=NC(=O)C2=C(N1)C(CCC)=NN2C	https://go.drugbank.com/drugs/DB06267
Umifenovir	131707-25-0	DB13609	CCOC(=O)C1=C(CSC2=CC=CC=C2)N(C)C2=CC(Br)=C(O)C(CN(C)C)=C12	https://go.drugbank.com/drugs/DB13609
Valaciclovir	124832-26-4	DB00577	CC(C)[C@H](N)C(=O)OCCOCN1C=NC2=C1NC(N)=NC2=O	https://go.drugbank.com/drugs/DB00577
Valganciclovir	175865-60-8	DB01610	CC(C)[C@H](N)C(=O)OCC(CO)OCN1C=NC2=C1NC(N)=NC2=O	https://go.drugbank.com/drugs/DB01610
Valinomycin	2001-95-8	DB14057	CC(C)[C@@H]1NC(=O)[C@H](C)OC(=O)[C@H](NC(=O)[C@H](OC(=O)[C@@H](NC(=O)[C@H](C)OC(=O)[C@H](NC(=O)[C@H](OC(=O)[C@@H](NC(=O)[C@H](C)OC(=O)[C@H](NC(=O)[C@H](OC1=O)C(C)C)C(C)C)C(C)C)C(C)C)C(C)C)C(C)C)C(C)C)C(C)C	https://go.drugbank.com/drugs/DB14057
Valrubicin	56124-62-0	DB00385	[H][C@@]1(C[C@@](O)(CC2=C(O)C3=C(C(O)=C12)C(=O)C1=C(OC)C=CC=C1C3=O)C(=O)COC(=O)CCCC)O[C@H]1C[C@H](NC(=O)C(F)(F)F)[C@H](O)[C@H](C)O1	https://go.drugbank.com/drugs/DB00385
Vancomycin	1404-90-6	DB00512	CN[C@H](CC(C)C)C(=O)N[C@@H]1[C@H](O)C2=CC=C(OC3=C(O[C@@H]4O[C@H](CO)[C@@H](O)[C@H](O)[C@H]4O[C@H]4C[C@](C)(N)[C@H](O)[C@H](C)O4)C4=CC(=C3)[C@@H](NC(=O)[C@H](CC(N)=O)NC1=O)C(=O)N[C@@H]1C3=CC(=C(O)C=C3)C3=C(O)C=C(O)C=C3[C@H](NC(=O)[C@@H](NC1=O)[C@H](O)C1=CC(Cl)=C(O4)C=C1)C(O)=O)C(Cl)=C2	https://go.drugbank.com/drugs/DB00512
Vapreotide	103222-11-3	DB04894	CC(C)[C@@H]1NC(=O)[C@H](CCCCN)NC(=O)[C@@H](CC2=CNC3=CC=CC=C23)NC(=O)[C@H](CC2=CC=C(O)C=C2)NC(=O)[C@H](CSSC[C@H](NC1=O)C(=O)N[C@@H](CC1=CNC2=CC=CC=C12)C(N)=O)NC(=O)[C@H](N)CC1=CC=CC=C1	https://go.drugbank.com/drugs/DB04894
Velpatasvir	1377049-84-7	DB11613	COC[C@H]1C[C@H](N(C1)C(=O)[C@H](NC(=O)OC)C1=CC=CC=C1)C1=NC=C(N1)C1=CC=C2C(COC3=CC4=C(C=CC5=C4NC(=N5)[C@@H]4CC[C@H](C)N4C(=O)[C@@H](NC(=O)OC)C(C)C)C=C23)=C1	https://go.drugbank.com/drugs/DB11613
Voxilaprevir	1535212-07-7	DB12026	CC[C@@H]1[C@@H]2CN([C@@H]1C(=O)N[C@@]1(C[C@H]1C(F)F)C(=O)NS(=O)(=O)C1(C)CC1)C(=O)[C@@H](NC(=O)O[C@@H]1C[C@H]1CCCCC(F)(F)C1=C(O2)N=C2C=C(OC)C=CC2=N1)C(C)(C)C	https://go.drugbank.com/drugs/DB12026
Ximelagatran	192939-46-1	DB04898	CCOC(=O)CN[C@@H](C(=O)N1CC[C@H]1C(=O)NCC1=CC=C(C=C1)C(\N)=N\O)C1CCCCC1	https://go.drugbank.com/drugs/DB04898
Zanamivir	139110-80-8	DB00558	[H][C@]1(OC(=C[C@H](N=C(N)N)[C@H]1NC(C)=O)C(O)=O)[C@H](O)[C@H](O)CO	https://go.drugbank.com/drugs/DB00558
Zidovudine	30516-87-1	DB00495	CC1=CN([C@H]2C[C@H](N=[N+]=[N-])[C@@H](CO)O2)C(=O)NC1=O	https://go.drugbank.com/drugs/DB00495
Penciclovir	39809-25-1	DB00299	NC1=NC(=O)C2=C(N1)N(CCC(CO)CO)C=N2	https://go.drugbank.com/drugs/DB00299
docosanol	661-19-8	DB00632	CCCCCCCCCCCCCCCCCCCCCCO	https://go.drugbank.com/drugs/DB00632
Pleconaril	153168-05-9	DB05105	CC1=NOC(CCCOC2=C(C)C=C(C=C2C)C2=NOC(=N2)C(F)(F)F)=C1	https://go.drugbank.com/drugs/DB05105
Rupintrivir	223537-30-2	DB05102	CCOC(=O)\C=C\[C@H](C[C@@H]1CCNC1=O)NC(=O)[C@@H](CC(=O)[C@H](C(C)C)NC(=O)C1=NOC(C)=C1)CC1=CC=C(F)C=C1	https://go.drugbank.com/drugs/DB05102
pirodavir	124436-59-5	DB08012	CCOC(=O)C1=CC=C(OCCC2CCN(CC2)C2=CC=C(C)N=N2)C=C1	https://go.drugbank.com/drugs/DB08012
suramin	145-63-1	DB04786	CC1=C(NC(=O)C2=CC(NC(=O)NC3=CC=CC(=C3)C(=O)NC3=C(C)C=CC(=C3)C(=O)NC3=C4C(C=C(C=C4S(O)(=O)=O)S(O)(=O)=O)=C(C=C3)S(O)(=O)=O)=CC=C2)C=C(C=C1)C(=O)NC1=C2C(C=C(C=C2S(O)(=O)=O)S(O)(=O)=O)=C(C=C1)S(O)(=O)=O	https://go.drugbank.com/drugs/DB04786
ginsenosides	74749-74-9	DB14152	[H][C@@]1(CC[C@]2(C)C1([H])CC[C@]1([H])[C@@]3(C)CC[C@]([H])(O)C(C)(C)[C@]3([H])CC[C@@]21C)C(C)(O)CCC=C(C)C	https://go.drugbank.com/drugs/DB14152
favipiravir	259793-96-9	DB12466	NC(=O)C1=NC(F)=CN=C1O	https://go.drugbank.com/drugs/DB12466
azathioprine	446-86-6	DB00993	CN1C=NC(=C1SC1=NC=NC2=C1NC=N2)[N+]([O-])=O	https://go.drugbank.com/drugs/DB00993
prednisone	1953-03-02	DB00635	[H][C@@]12CC[C@](O)(C(=O)CO)[C@@]1(C)CC(=O)[C@@]1([H])[C@@]2([H])CCC2=CC(=O)C=C[C@]12C	https://go.drugbank.com/drugs/DB00635
Cholesterol	57-88-5	DB04540	[H][C@@]1(CC[C@@]2([H])[C@]3([H])CC=C4C[C@@H](O)CC[C@]4(C)[C@@]3([H])CC[C@]12C)[C@H](C)CCCC(C)C	https://go.drugbank.com/drugs/DB04540
BVdU	69304-47-8	DB03312	OC[C@H]1O[C@H](C[C@@H]1O)N1C=C(\C=C\Br)C(=O)NC1=O	https://go.drugbank.com/drugs/DB03312
Clevudine	163252-36-6	DB06683	CC1=CN([C@H]2O[C@@H](CO)[C@H](O)[C@H]2F)C(=O)NC1=O	https://go.drugbank.com/drugs/DB06683
Chlorpromazine	50-53-3	DB00477	CN(C)CCCN1C2=CC=CC=C2SC2=C1C=C(Cl)C=C2	https://go.drugbank.com/drugs/DB00477
Ouabain	630-60-4	DB01092	[H][C@@]12CC[C@]3(O)C[C@H](C[C@@H](O)[C@]3(CO)[C@@]1([H])[C@H](O)C[C@]1(C)[C@H](CC[C@]21O)C1=CC(=O)OC1)O[C@@H]1O[C@@H](C)[C@H](O)[C@@H](O)[C@H]1O	https://go.drugbank.com/drugs/DB01092
Telaprevir	402957-28-2	DB05521	[H][C@@]12CCC[C@]1([H])[C@H](N(C2)C(=O)[C@@H](NC(=O)[C@@H](NC(=O)C1=NC=CN=C1)C1CCCCC1)C(C)(C)C)C(=O)N[C@@H](CCC)C(=O)C(=O)NC1CC1	https://go.drugbank.com/drugs/DB05521
Posaconazole	171228-49-2	DB01263	CC[C@@H]([C@H](C)O)N1N=CN(C1=O)C1=CC=C(C=C1)N1CCN(CC1)C1=CC=C(OC[C@@H]2CO[C@](CN3C=NC=N3)(C2)C2=C(F)C=C(F)C=C2)C=C1	https://go.drugbank.com/drugs/DB01263
clarithromycin	81103-11-9	DB01211	[H][C@@]1(C[C@@](C)(OC)[C@@H](O)[C@H](C)O1)O[C@H]1[C@H](C)[C@@H](O[C@]2([H])O[C@H](C)C[C@@H]([C@H]2O)N(C)C)[C@@](C)(C[C@@H](C)C(=O)[C@H](C)[C@@H](O)[C@](C)(O)[C@@H](CC)OC(=O)[C@@H]1C)OC	https://go.drugbank.com/drugs/DB01211
artemisinin	63968-64-9	DB13132	[H][C@@]1(C)CC[C@@]2([H])[C@@]([H])(C)C(=O)O[C@]3([H])O[C@@]4(C)CC[C@]1([H])[C@@]23OO4	https://go.drugbank.com/drugs/DB13132
sulfadoxine	2447-57-6	DB01299	COC1=NC=NC(NS(=O)(=O)C2=CC=C(N)C=C2)=C1OC	https://go.drugbank.com/drugs/DB01299
Quinine	130-95-0	DB00468	[H][C@]1(C[C@@H]2CC[N@]1C[C@@H]2C=C)[C@H](O)C1=CC=NC2=CC=C(OC)C=C12	https://go.drugbank.com/drugs/DB00468
Piperaquine	4085-31-8	DB13941	ClC1=CC2=C(C=C1)C(=CC=N2)N1CCN(CCCN2CCN(CC2)C2=CC=NC3=C2C=CC(Cl)=C3)CC1	https://go.drugbank.com/drugs/DB13941
Artemether	71963-77-4	DB06697	[H][C@@]12CC[C@@H](C)[C@]3([H])CC[C@@]4(C)OO[C@@]13[C@]([H])(O[C@H](OC)[C@@H]2C)O4	https://go.drugbank.com/drugs/DB06697
Artesunate	88495-63-0	DB09274	[H][C@@]12CC[C@@H](C)[C@]3([H])CC[C@@]4(C)OO[C@@]13[C@]([H])(O[C@@H](OC(=O)CCC(O)=O)[C@@H]2C)O4	https://go.drugbank.com/drugs/DB09274
Pimodivir	1629869-44-8	DB14974	OC(=O)[C@H]1C2CCC(CC2)[C@@H]1NC1=C(F)C=NC(=N1)C1=CNC2=C1C=C(F)C=N2	https://go.drugbank.com/drugs/DB14974
Azithromycin	83905-01-5	DB00207	CC[C@H]1OC(=O)[C@H](C)[C@@H](O[C@H]2C[C@@](C)(OC)[C@@H](O)[C@H](C)O2)[C@H](C)[C@@H](O[C@@H]2O[C@H](C)C[C@@H]([C@H]2O)N(C)C)[C@](C)(O)C[C@@H](C)CN(C)[C@H](C)[C@@H](O)[C@]1(C)O	https://go.drugbank.com/drugs/DB00207
