# Supplementary material for: Discovery of Potential Therapeutic Drugs for COVID-19 Through Logistic Matrix Factorization With Kernel Diffusion
Source: Front Microbiol. 2022 Feb 28;13:740382. doi: 10.3389/fmicb.2022.740382 (PMC8919055; doi:10.3389/fmicb.2022.740382)
Supplement: Supplementary file 1 [file Data_Sheet_1.ZIP › dataset+codes-VDA-KLMF/datasets/dataset3/vd3_simmat_dc.txt]

	2019-nCoV	SARS-CoV	Rotavirus	MERS-CoV	influenza_B_virus	HCoV-229E	HCoV-NL63	HCoV-HKU1	HCoV-OC43	human_enteric_coronavirus	ANDV	EBOV	Hendra	HPIV2	Epstein-Barr_virus	HIV-1	HIV-2	respiratory_syncytial	HPIV1	HPIV3	A-H1N1	A-H5N1	A-H3N2	A-H7N9	cytomegalovirus	Hepatitis_B_virus	Hepatitis_D_virus	HSV-1	HSV-2	HCV	CVB3	HRV	Norovirus	EMCV
2019-nCoV	1	0.799	0.6018	0.5532	0.4761	0.4777	0.4925	0.5216	0.5268	0.525	0.4742	0.389	0.3916	0.3864	0.3612	0.3756	0.3686	0.3483	0.3541	0.365	0.3488	0.3476	0.356	0.3445	0.3331	0.3497	0.3322	0.3111	0.3054	0.3289	0.3537	0.3333	0.3445	0.3694
SARS-CoV	0.799	1	0.5971	0.5487	0.4693	0.477	0.486	0.5081	0.5215	0.5198	0.4723	0.3884	0.3843	0.3832	0.3671	0.3692	0.3684	0.3422	0.3483	0.3583	0.347	0.3471	0.3522	0.347	0.3303	0.3512	0.3315	0.3162	0.3104	0.3294	0.3503	0.3385	0.3449	0.3758
Rotavirus	0.6018	0.5971	1	0.4447	0.4133	0.4128	0.4129	0.4288	0.4472	0.4447	0.4538	0.3842	0.3869	0.3856	0.3321	0.3562	0.3487	0.3634	0.3651	0.3647	0.3573	0.3595	0.3619	0.3717	0.3318	0.3142	0.2803	0.2849	0.2834	0.3193	0.3493	0.3287	0.3671	0.3629
MERS-CoV	0.5532	0.5487	0.4447	1	0.6585	0.476	0.4839	0.5185	0.527	0.526	0.4671	0.3903	0.3875	0.3894	0.3665	0.3705	0.3712	0.3437	0.3453	0.3537	0.3324	0.3311	0.3357	0.3314	0.331	0.3345	0.3395	0.313	0.3086	0.3285	0.3552	0.3406	0.3443	0.364
influenza_B_virus	0.4761	0.4693	0.4133	0.6585	1	0.4004	0.4157	0.4204	0.4466	0.4433	0.4382	0.3865	0.3859	0.3684	0.351	0.3743	0.3696	0.335	0.3654	0.3803	0.3387	0.3387	0.3502	0.3571	0.3263	0.3727	0.4069	0.309	0.2955	0.3147	0.3576	0.3422	0.3397	0.3523
HCoV-229E	0.4777	0.477	0.4128	0.476	0.4004	1	0.6612	0.514	0.5005	0.4996	0.3931	0.3963	0.3847	0.3858	0.3601	0.3661	0.3622	0.342	0.3438	0.3524	0.3324	0.3327	0.3346	0.3319	0.3279	0.3567	0.3578	0.3069	0.3019	0.3317	0.3469	0.3377	0.3432	0.3644
HCoV-NL63	0.4925	0.486	0.4129	0.4839	0.4157	0.6612	1	0.5409	0.5146	0.5138	0.4038	0.3945	0.3903	0.3913	0.3477	0.3628	0.3637	0.3461	0.351	0.3605	0.3244	0.3248	0.331	0.3263	0.3236	0.3465	0.3304	0.3002	0.293	0.3281	0.3452	0.333	0.3413	0.3567
HCoV-HKU1	0.5216	0.5081	0.4288	0.5185	0.4204	0.514	0.5409	1	0.7256	0.7258	0.4469	0.4068	0.403	0.4064	0.3722	0.3742	0.3707	0.3536	0.362	0.3662	0.3348	0.336	0.3425	0.3281	0.3252	0.3344	0.3303	0.2995	0.2912	0.3275	0.3431	0.339	0.3436	0.3701
HCoV-OC43	0.5268	0.5215	0.4472	0.527	0.4466	0.5005	0.5146	0.7256	1	0.9674	0.4745	0.407	0.3987	0.4013	0.3718	0.3768	0.3756	0.3492	0.3552	0.3596	0.3389	0.3405	0.34	0.3298	0.3332	0.3307	0.3296	0.3091	0.3045	0.3357	0.3523	0.3384	0.3484	0.3744
human_enteric_coronavirus	0.525	0.5198	0.4447	0.526	0.4433	0.4996	0.5138	0.7258	0.9674	1	0.4762	0.4049	0.3981	0.401	0.3714	0.377	0.375	0.3504	0.3548	0.3599	0.3365	0.3382	0.3405	0.3289	0.3324	0.335	0.3275	0.3112	0.3043	0.3369	0.3515	0.3399	0.3481	0.3742
ANDV	0.4742	0.4723	0.4538	0.4671	0.4382	0.3931	0.4038	0.4469	0.4745	0.4762	1	0.3786	0.3735	0.3748	0.3335	0.3602	0.3494	0.3461	0.3403	0.3417	0.3181	0.3175	0.3333	0.3351	0.3373	0.3225	0.2682	0.3101	0.3027	0.3309	0.3292	0.3174	0.3328	0.3253
EBOV	0.389	0.3884	0.3842	0.3903	0.3865	0.3963	0.3945	0.4068	0.407	0.4049	0.3786	1	0.3661	0.3605	0.3333	0.3533	0.3475	0.338	0.3433	0.3445	0.323	0.3234	0.333	0.3335	0.3252	0.329	0.3085	0.3129	0.3098	0.3266	0.328	0.3331	0.327	0.3431
Hendra	0.3916	0.3843	0.3869	0.3875	0.3859	0.3847	0.3903	0.403	0.3987	0.3981	0.3735	0.3661	1	0.3816	0.3423	0.3508	0.3559	0.3356	0.3695	0.3722	0.3476	0.3496	0.3445	0.3394	0.3242	0.331	0.3122	0.3055	0.3027	0.317	0.3349	0.325	0.3257	0.3417
HPIV2	0.3864	0.3832	0.3856	0.3894	0.3684	0.3858	0.3913	0.4064	0.4013	0.401	0.3748	0.3605	0.3816	1	0.3368	0.3521	0.3604	0.3422	0.3683	0.3716	0.3305	0.3294	0.3371	0.3299	0.3181	0.3165	0.3229	0.2999	0.2963	0.3101	0.3536	0.3302	0.3415	0.3481
Epstein-Barr_virus	0.3612	0.3671	0.3321	0.3665	0.351	0.3601	0.3477	0.3722	0.3718	0.3714	0.3335	0.3333	0.3423	0.3368	1	0.3362	0.3296	0.3142	0.3242	0.3269	0.3207	0.3228	0.3186	0.3186	0.3228	0.3187	0.3511	0.3322	0.3268	0.3224	0.329	0.3283	0.3207	0.3338
HIV-1	0.3756	0.3692	0.3562	0.3705	0.3743	0.3661	0.3628	0.3742	0.3768	0.377	0.3602	0.3533	0.3508	0.3521	0.3362	1	0.6004	0.3326	0.3419	0.3434	0.3146	0.3149	0.3292	0.3263	0.3216	0.3052	0.3351	0.3114	0.31	0.3217	0.3312	0.3223	0.3207	0.3476
HIV-2	0.3686	0.3684	0.3487	0.3712	0.3696	0.3622	0.3637	0.3707	0.3756	0.375	0.3494	0.3475	0.3559	0.3604	0.3296	0.6004	1	0.3301	0.3384	0.3384	0.3139	0.3129	0.324	0.3153	0.3297	0.312	0.3383	0.3146	0.3146	0.3253	0.3367	0.3244	0.3286	0.3383
respiratory_syncytial	0.3483	0.3422	0.3634	0.3437	0.335	0.342	0.3461	0.3536	0.3492	0.3504	0.3461	0.338	0.3356	0.3422	0.3142	0.3326	0.3301	1	0.5424	0.4268	0.3364	0.3401	0.3333	0.3355	0.3123	0.3167	0.2935	0.2914	0.291	0.3046	0.3336	0.3266	0.3318	0.3361
HPIV1	0.3541	0.3483	0.3651	0.3453	0.3654	0.3438	0.351	0.362	0.3552	0.3548	0.3403	0.3433	0.3695	0.3683	0.3242	0.3419	0.3384	0.5424	1	0.6124	0.3275	0.329	0.3342	0.3368	0.3146	0.3309	0.3025	0.2994	0.2947	0.3145	0.333	0.3281	0.3338	0.3416
HPIV3	0.365	0.3583	0.3647	0.3537	0.3803	0.3524	0.3605	0.3662	0.3596	0.3599	0.3417	0.3445	0.3722	0.3716	0.3269	0.3434	0.3384	0.4268	0.6124	1	0.3282	0.3281	0.335	0.3315	0.3113	0.329	0.3146	0.2903	0.2842	0.3018	0.342	0.3268	0.3336	0.3357
A-H1N1	0.3488	0.347	0.3573	0.3324	0.3387	0.3324	0.3244	0.3348	0.3389	0.3365	0.3181	0.323	0.3476	0.3305	0.3207	0.3146	0.3139	0.3364	0.3275	0.3282	1	0.9978	0.839	0.839	0.6482	0.3812	0.4787	0.4078	0.4132	0.4081	0.3743	0.3869	0.387	0.3493
A-H5N1	0.3476	0.3471	0.3595	0.3311	0.3387	0.3327	0.3248	0.336	0.3405	0.3382	0.3175	0.3234	0.3496	0.3294	0.3228	0.3149	0.3129	0.3401	0.329	0.3281	0.9978	1	0.8401	0.8386	0.6487	0.3809	0.4834	0.407	0.4139	0.4085	0.375	0.3829	0.3876	0.3497
A-H3N2	0.356	0.3522	0.3619	0.3357	0.3502	0.3346	0.331	0.3425	0.34	0.3405	0.3333	0.333	0.3445	0.3371	0.3186	0.3292	0.324	0.3333	0.3342	0.335	0.839	0.8401	1	0.8171	0.6459	0.3765	0.4408	0.4035	0.4017	0.3914	0.3639	0.3754	0.3808	0.3336
A-H7N9	0.3445	0.347	0.3717	0.3314	0.3571	0.3319	0.3263	0.3281	0.3298	0.3289	0.3351	0.3335	0.3394	0.3299	0.3186	0.3263	0.3153	0.3355	0.3368	0.3315	0.839	0.8386	0.8171	1	0.6575	0.3823	0.4882	0.4113	0.4102	0.3963	0.3601	0.3742	0.3744	0.3392
cytomegalovirus	0.3331	0.3303	0.3318	0.331	0.3263	0.3279	0.3236	0.3252	0.3332	0.3324	0.3373	0.3252	0.3242	0.3181	0.3228	0.3216	0.3297	0.3123	0.3146	0.3113	0.6482	0.6487	0.6459	0.6575	1	0.384	0.4471	0.4682	0.4693	0.3887	0.3591	0.3613	0.3555	0.3484
Hepatitis_B_virus	0.3497	0.3512	0.3142	0.3345	0.3727	0.3567	0.3465	0.3344	0.3307	0.335	0.3225	0.329	0.331	0.3165	0.3187	0.3052	0.312	0.3167	0.3309	0.329	0.3812	0.3809	0.3765	0.3823	0.384	1	0.4272	0.4025	0.4044	0.3733	0.3631	0.3359	0.3529	0.3529
Hepatitis_D_virus	0.3322	0.3315	0.2803	0.3395	0.4069	0.3578	0.3304	0.3303	0.3296	0.3275	0.2682	0.3085	0.3122	0.3229	0.3511	0.3351	0.3383	0.2935	0.3025	0.3146	0.4787	0.4834	0.4408	0.4882	0.4471	0.4272	1	0.6613	0.671	0.3979	0.3701	0.3918	0.3985	0.3764
HSV-1	0.3111	0.3162	0.2849	0.313	0.309	0.3069	0.3002	0.2995	0.3091	0.3112	0.3101	0.3129	0.3055	0.2999	0.3322	0.3114	0.3146	0.2914	0.2994	0.2903	0.4078	0.407	0.4035	0.4113	0.4682	0.4025	0.6613	1	0.7965	0.3988	0.3641	0.3583	0.3615	0.3367
HSV-2	0.3054	0.3104	0.2834	0.3086	0.2955	0.3019	0.293	0.2912	0.3045	0.3043	0.3027	0.3098	0.3027	0.2963	0.3268	0.31	0.3146	0.291	0.2947	0.2842	0.4132	0.4139	0.4017	0.4102	0.4693	0.4044	0.671	0.7965	1	0.3993	0.3614	0.3533	0.356	0.3409
HCV	0.3289	0.3294	0.3193	0.3285	0.3147	0.3317	0.3281	0.3275	0.3357	0.3369	0.3309	0.3266	0.317	0.3101	0.3224	0.3217	0.3253	0.3046	0.3145	0.3018	0.4081	0.4085	0.3914	0.3963	0.3887	0.3733	0.3979	0.3988	0.3993	1	0.3639	0.3477	0.352	0.3364
CVB3	0.3537	0.3503	0.3493	0.3552	0.3576	0.3469	0.3452	0.3431	0.3523	0.3515	0.3292	0.328	0.3349	0.3536	0.329	0.3312	0.3367	0.3336	0.333	0.342	0.3743	0.375	0.3639	0.3601	0.3591	0.3631	0.3701	0.3641	0.3614	0.3639	1	0.3552	0.3584	0.3472
HRV	0.3333	0.3385	0.3287	0.3406	0.3422	0.3377	0.333	0.339	0.3384	0.3399	0.3174	0.3331	0.325	0.3302	0.3283	0.3223	0.3244	0.3266	0.3281	0.3268	0.3869	0.3829	0.3754	0.3742	0.3613	0.3359	0.3918	0.3583	0.3533	0.3477	0.3552	1	0.5678	0.3474
Norovirus	0.3445	0.3449	0.3671	0.3443	0.3397	0.3432	0.3413	0.3436	0.3484	0.3481	0.3328	0.327	0.3257	0.3415	0.3207	0.3207	0.3286	0.3318	0.3338	0.3336	0.387	0.3876	0.3808	0.3744	0.3555	0.3529	0.3985	0.3615	0.356	0.352	0.3584	0.5678	1	0.3449
EMCV	0.3694	0.3758	0.3629	0.364	0.3523	0.3644	0.3567	0.3701	0.3744	0.3742	0.3253	0.3431	0.3417	0.3481	0.3338	0.3476	0.3383	0.3361	0.3416	0.3357	0.3493	0.3497	0.3336	0.3392	0.3484	0.3529	0.3764	0.3367	0.3409	0.3364	0.3472	0.3474	0.3449	1
