# Supplementary material for: Discovery of Potential Therapeutic Drugs for COVID-19 Through Logistic Matrix Factorization With Kernel Diffusion
Source: Front Microbiol. 2022 Feb 28;13:740382. doi: 10.3389/fmicb.2022.740382 (PMC8919055; doi:10.3389/fmicb.2022.740382)
Supplement: Supplementary file 1 [file Data_Sheet_1.ZIP › dataset+codes-VDA-KLMF/datasets/dataset3/vd3_simmat_dg.txt]

	6-azauridine	Abacavir	Acyclovir	Alisporivir	amantadine	Amikacin	amiloride	amiodarone	amodiaquine	Ampicillin	Anidulafungin	anisomycin	Apigenin	Aprepitant	Astemizole	Asunaprevir	Atazanavir	Baloxavir_marboxil	BCX4430	berberine	betulinic_acid	Bictegravir	Bleomycin	Boceprevir	Bortezomib	Camostat	Camphor	Capreomycin	Carfilzomib	Carvedilol	Ceforanide	Cefotiam	Cenicriviroc	Censavudine	Chloroquine	Chlorphenoxamine	Chlorthalidone	Ciclosporin_A	Clomifene	Clomipramine_hydrochloride	Cobicistat	Colchicine	Cyclosporin_A	Dabigatran_etexilate	Daclatasvir	Dactinomycin	Darunavir	Dasatinib	Didanosine
6-azauridine	1	0.09434	0.13483	0.057252	0.035294	0.13194	0.043956	0.051471	0.049587	0.11009	0.088803	0.12371	0.087379	0.097222	0.054054	0.078212	0.053763	0.089744	0.18478	0.040323	0.058394	0.12403	0.089347	0.062937	0.080645	0.0625	0.049383	0.05102	0.046875	0.058824	0.1	0.094203	0.052632	0.16667	0.044248	0.045455	0.084112	0.057692	0.037037	0.04386	0.06	0.0625	0.057692	0.056497	0.072165	0.057143	0.086667	0.06383	0.15385
Abacavir	0.09434	1	0.2069	0.0369	0.095238	0.070513	0.125	0.057554	0.10084	0.10619	0.067164	0.10784	0.074074	0.094595	0.15108	0.11299	0.06383	0.0875	0.20213	0.081301	0.064286	0.15504	0.077181	0.083333	0.086614	0.076923	0.072289	0.071918	0.056701	0.072464	0.12857	0.13139	0.079365	0.13542	0.099099	0.0625	0.081081	0.041045	0.058824	0.098214	0.08	0.09375	0.041045	0.085227	0.098446	0.075269	0.12081	0.15789	0.28235
Acyclovir	0.13483	0.2069	1	0.047244	0.013158	0.055556	0.13514	0.090909	0.10476	0.078431	0.058594	0.088889	0.086022	0.097015	0.090226	0.05814	0.075581	0.067114	0.18072	0.053571	0.015152	0.080645	0.066202	0.029197	0.088496	0.086957	0.042254	0.056738	0.043956	0.10833	0.11719	0.13821	0.092486	0.14634	0.10309	0.083333	0.10526	0.047619	0.084034	0.090909	0.074866	0.068376	0.047619	0.10692	0.070652	0.051661	0.085714	0.13008	0.27027
Alisporivir	0.057252	0.0369	0.047244	1	0.012	0.061489	0.019608	0.069444	0.054152	0.055351	0.192	0.041825	0.041353	0.059016	0.045603	0.075075	0.074405	0.070288	0.045802	0.038869	0.047297	0.072664	0.12354	0.074576	0.052817	0.037931	0.028807	0.18204	0.092537	0.054608	0.07047	0.07483	0.08631	0.050584	0.059925	0.029412	0.04461	0.84874	0.040956	0.040293	0.067989	0.063604	0.84874	0.069909	0.093842	0.29859	0.071895	0.053512	0.042471
amantadine	0.035294	0.095238	0.013158	0.012	1	0.045113	0.014286	0	0	0.054348	0.036145	0.049383	0	0.030769	0.03937	0.06962	0	0.042857	0.049383	0.029412	0.09009	0.070796	0.013841	0.07563	0	0.009009	0.089286	0.036364	0.035088	0	0.031746	0.03252	0.017341	0.025316	0	0	0.022222	0.016194	0	0.021505	0.021739	0.027523	0.016194	0.0061728	0.045455	0.038168	0.05303	0.032787	0.051948
Amikacin	0.13194	0.070513	0.055556	0.061489	0.045113	1	0.05036	0.048649	0.028902	0.075	0.12881	0.088435	0.031646	0.045	0.035	0.056277	0.055556	0.047393	0.10345	0.028571	0.071038	0.071038	0.20656	0.062827	0.057143	0.050562	0.022556	0.10092	0.058824	0.054054	0.084656	0.074468	0.050209	0.04	0.04321	0.018405	0.018293	0.061889	0.032432	0.024096	0.056225	0.050562	0.061889	0.048458	0.040161	0.061162	0.091837	0.046875	0.068493
amiloride	0.043956	0.125	0.13514	0.019608	0.014286	0.05036	1	0.058824	0.078431	0.083333	0.035156	0.057471	0.055556	0.044444	0.05303	0.073171	0.059172	0.047945	0.10843	0.037037	0.032258	0.07563	0.075269	0.054688	0.093458	0.13333	0.030303	0.061818	0.039548	0.040984	0.096	0.11667	0.057803	0.047619	0.086022	0.053763	0.087912	0.019763	0.060345	0.0625	0.065574	0.072072	0.019763	0.089744	0.061111	0.05283	0.065693	0.12712	0.073171
amiodarone	0.051471	0.057554	0.090909	0.069444	0	0.048649	0.058824	1	0.24409	0.13433	0.12186	0.12	0.18182	0.13174	0.15432	0.098039	0.135	0.1686	0.052632	0.17647	0.035294	0.11392	0.090909	0.039773	0.14583	0.15172	0.045045	0.0625	0.13725	0.19863	0.14198	0.10976	0.19689	0.079365	0.2735	0.19672	0.15748	0.066202	0.29545	0.20968	0.15714	0.16783	0.066202	0.23864	0.10648	0.068627	0.15476	0.15287	0.0625
amodiaquine	0.049587	0.10084	0.10476	0.054152	0	0.028902	0.078431	0.24409	1	0.10569	0.10821	0.12727	0.22115	0.15333	0.1875	0.13043	0.15934	0.13497	0.087719	0.16129	0.019108	0.11111	0.064103	0.02454	0.16406	0.19841	0.030928	0.045161	0.10204	0.20455	0.12667	0.10667	0.17486	0.081081	0.51136	0.2381	0.19091	0.050725	0.25	0.26415	0.12935	0.13534	0.050725	0.21687	0.12626	0.050676	0.15584	0.18705	0.081081
Ampicillin	0.11009	0.10619	0.078431	0.055351	0.054348	0.075	0.083333	0.13433	0.10569	1	0.10227	0.16832	0.11009	0.11333	0.11486	0.13483	0.15819	0.15484	0.082569	0.086614	0.1	0.13235	0.083056	0.1338	0.23276	0.16	0.10588	0.063545	0.16667	0.13333	0.25385	0.19403	0.094241	0.12871	0.11404	0.15888	0.19048	0.055762	0.14615	0.14286	0.15104	0.14173	0.055762	0.13953	0.11856	0.09319	0.2028	0.13571	0.096154
Anidulafungin	0.088803	0.067164	0.058594	0.192	0.036145	0.12881	0.035156	0.12186	0.10821	0.10227	1	0.11155	0.128	0.11565	0.16014	0.1135	0.15094	0.14478	0.073077	0.083333	0.067797	0.125	0.15677	0.084175	0.10545	0.13755	0.040816	0.16262	0.1311	0.13357	0.1134	0.095563	0.24579	0.061776	0.090909	0.096154	0.087452	0.19303	0.16981	0.094697	0.1403	0.11273	0.19303	0.16667	0.2233	0.20725	0.14828	0.10727	0.057692
anisomycin	0.12371	0.10784	0.088889	0.041825	0.049383	0.088435	0.057471	0.12	0.12727	0.16832	0.11155	1	0.12371	0.13139	0.19531	0.12426	0.13529	0.14384	0.12766	0.13514	0.092308	0.10938	0.075342	0.071942	0.13913	0.22018	0.078947	0.047945	0.1	0.14634	0.11852	0.096296	0.12571	0.12088	0.1165	0.14286	0.13	0.046154	0.15126	0.13725	0.1	0.17699	0.046154	0.10843	0.12022	0.057762	0.17647	0.12214	0.12088
Apigenin	0.087379	0.074074	0.086022	0.041353	0	0.031646	0.055556	0.18182	0.22115	0.11009	0.128	0.12371	1	0.1791	0.13043	0.072222	0.11364	0.15646	0.09	0.18349	0.021127	0.14173	0.056667	0.0066225	0.11667	0.13333	0.036585	0.036913	0.080645	0.16129	0.11594	0.070922	0.13636	0.10526	0.12381	0.13861	0.22105	0.041667	0.12	0.16667	0.092784	0.16239	0.041667	0.11976	0.12432	0.057143	0.11644	0.13636	0.09375
Aprepitant	0.097222	0.094595	0.097015	0.059016	0.030769	0.045	0.044444	0.13174	0.15333	0.11333	0.11565	0.13139	0.1791	1	0.20238	0.11163	0.10502	0.18681	0.083916	0.15132	0.032432	0.15758	0.070796	0.058824	0.10429	0.11656	0.056452	0.056548	0.10762	0.14458	0.11111	0.088398	0.13889	0.11029	0.12329	0.14184	0.14894	0.062914	0.10714	0.15385	0.12664	0.1375	0.062914	0.12019	0.14932	0.082278	0.14835	0.13295	0.11852
Astemizole	0.054054	0.15108	0.090226	0.045603	0.03937	0.035	0.05303	0.15432	0.1875	0.11486	0.16014	0.19531	0.13043	0.20238	1	0.11792	0.19403	0.21591	0.0625	0.1457	0.044199	0.14545	0.061765	0.059459	0.14103	0.20805	0.057377	0.06006	0.17788	0.23684	0.14451	0.10795	0.23232	0.071942	0.13287	0.19549	0.15108	0.049342	0.24324	0.20741	0.21327	0.13924	0.049342	0.20312	0.19431	0.082803	0.19653	0.19753	0.095588
Asunaprevir	0.078212	0.11299	0.05814	0.075075	0.06962	0.056277	0.073171	0.098039	0.13043	0.13483	0.1135	0.12426	0.072222	0.11163	0.11792	1	0.23111	0.12556	0.067416	0.12903	0.1133	0.13568	0.12113	0.30168	0.11979	0.13021	0.070968	0.10482	0.15574	0.10837	0.12981	0.099526	0.11952	0.068966	0.14368	0.10734	0.11932	0.078788	0.078049	0.1236	0.14453	0.17935	0.078788	0.1308	0.21941	0.12537	0.14554	0.14356	0.087719
Atazanavir	0.053763	0.06383	0.075581	0.074405	0	0.055556	0.059172	0.135	0.15934	0.15819	0.15094	0.13529	0.11364	0.10502	0.19403	0.23111	1	0.14414	0.054645	0.092308	0.050459	0.070093	0.1392	0.19797	0.26012	0.22222	0.030488	0.076712	0.28959	0.21277	0.14423	0.098131	0.17842	0.061798	0.13483	0.1988	0.12994	0.07485	0.23077	0.14045	0.29258	0.12245	0.07485	0.22624	0.2807	0.088825	0.28646	0.11429	0.055866
Baloxavir_marboxil	0.089744	0.0875	0.067114	0.070288	0.042857	0.047393	0.047945	0.1686	0.13497	0.15484	0.14478	0.14384	0.15646	0.18681	0.21591	0.12556	0.14414	1	0.063694	0.16149	0.051813	0.21557	0.077586	0.071429	0.12941	0.16168	0.059259	0.073099	0.15625	0.18129	0.16484	0.11765	0.16742	0.10135	0.08642	0.15333	0.16779	0.074194	0.15116	0.16447	0.17904	0.19018	0.074194	0.16114	0.17699	0.10625	0.19459	0.16201	0.09396
BCX4430	0.18478	0.20213	0.18072	0.045802	0.049383	0.10345	0.10843	0.052632	0.087719	0.082569	0.073077	0.12766	0.09	0.083916	0.0625	0.067416	0.054645	0.063694	1	0.05	0.051852	0.083969	0.097902	0.041958	0.082645	0.064	0.025	0.066202	0.025907	0.068182	0.10219	0.096296	0.042328	0.1087	0.084906	0.056604	0.086538	0.046154	0.053846	0.06422	0.045	0.064	0.046154	0.063584	0.073298	0.057762	0.081081	0.088889	0.21429
berberine	0.040323	0.081301	0.053571	0.038869	0.029412	0.028571	0.037037	0.17647	0.16129	0.086614	0.083333	0.13514	0.18349	0.15132	0.1457	0.12903	0.092308	0.16149	0.05	1	0.031847	0.125	0.060317	0.030488	0.086331	0.11679	0.0625	0.041534	0.084577	0.16667	0.082278	0.063291	0.13613	0.070175	0.125	0.11864	0.13675	0.042857	0.10563	0.17241	0.095694	0.29661	0.042857	0.1087	0.125	0.068259	0.11801	0.14384	0.070175
betulinic_acid	0.058394	0.064286	0.015152	0.047297	0.09009	0.071038	0.032258	0.035294	0.019108	0.1	0.067797	0.092308	0.021127	0.032432	0.044199	0.1133	0.050459	0.051813	0.051852	0.031847	1	0.078788	0.057402	0.16352	0.050314	0.03681	0.14563	0.062112	0.073394	0.011429	0.056497	0.063584	0.044843	0.037594	0.02027	0.02069	0.020548	0.051195	0.023669	0.027027	0.047009	0.083333	0.051195	0.032864	0.090498	0.085809	0.071038	0.057803	0.061538
Bictegravir	0.12403	0.15504	0.080645	0.072664	0.070796	0.071038	0.07563	0.11392	0.11111	0.13235	0.125	0.10938	0.14173	0.15758	0.14545	0.13568	0.070093	0.21557	0.083969	0.125	0.078788	1	0.083591	0.10778	0.084416	0.090323	0.072727	0.092652	0.083333	0.079268	0.14024	0.12883	0.12019	0.13115	0.070922	0.049645	0.11194	0.076923	0.054878	0.093525	0.09375	0.16552	0.076923	0.1	0.12617	0.11525	0.12644	0.15823	0.15966
Bleomycin	0.089347	0.077181	0.066202	0.12354	0.013841	0.20656	0.075269	0.090909	0.064103	0.083056	0.15677	0.075342	0.056667	0.070796	0.061765	0.12113	0.1392	0.077586	0.097902	0.060317	0.057402	0.083591	1	0.1087	0.10784	0.085987	0.021127	0.15766	0.15341	0.080495	0.10462	0.10903	0.10656	0.054422	0.07309	0.042345	0.052459	0.12412	0.051829	0.048544	0.14247	0.085987	0.12412	0.12321	0.14088	0.13348	0.10511	0.099071	0.065292
Boceprevir	0.062937	0.083333	0.029197	0.074576	0.07563	0.062827	0.054688	0.039773	0.02454	0.1338	0.084175	0.071942	0.0066225	0.058824	0.059459	0.30168	0.19797	0.071429	0.041958	0.030488	0.16352	0.10778	0.1087	1	0.10127	0.1	0.10619	0.10095	0.17561	0.022222	0.096045	0.091429	0.071429	0.050725	0.039474	0.040268	0.033113	0.078767	0.028571	0.039216	0.11504	0.08642	0.078767	0.086124	0.16981	0.11258	0.10929	0.073446	0.066176
Bortezomib	0.080645	0.086614	0.088496	0.052817	0	0.057143	0.093458	0.14583	0.16406	0.23276	0.10545	0.13913	0.11667	0.10429	0.14103	0.11979	0.26012	0.12941	0.082645	0.086331	0.050314	0.084416	0.10784	0.10127	1	0.1791	0.038835	0.057508	0.28902	0.16084	0.16556	0.10897	0.15026	0.08547	0.15702	0.1913	0.15	0.053191	0.17391	0.15574	0.26486	0.1049	0.053191	0.1676	0.16751	0.077966	0.27586	0.17007	0.08547
Camostat	0.0625	0.076923	0.086957	0.037931	0.009009	0.050562	0.13333	0.15172	0.19841	0.16	0.13755	0.22018	0.13333	0.11656	0.20805	0.13021	0.22222	0.16168	0.064	0.11679	0.03681	0.090323	0.085987	0.1	0.1791	1	0.038095	0.063898	0.15385	0.16667	0.15584	0.14379	0.21081	0.084034	0.14516	0.2193	0.15702	0.038194	0.26154	0.18182	0.17413	0.13475	0.038194	0.28659	0.17766	0.063123	0.19872	0.12987	0.057377
Camphor	0.049383	0.072289	0.042254	0.028807	0.089286	0.022556	0.030303	0.045045	0.030928	0.10588	0.040816	0.078947	0.036585	0.056452	0.057377	0.070968	0.030488	0.059259	0.025	0.0625	0.14563	0.072727	0.021127	0.10619	0.038835	0.038095	1	0.032967	0.060976	0.017391	0.040984	0.059829	0.048485	0.083333	0.045977	0.047619	0.047059	0.033333	0.027273	0.057471	0.045198	0.10101	0.033333	0.032258	0.05848	0.042636	0.070866	0.060345	0.098592
Capreomycin	0.05102	0.071918	0.056738	0.18204	0.036364	0.10092	0.061818	0.0625	0.045161	0.063545	0.16262	0.047945	0.036913	0.056548	0.06006	0.10482	0.076712	0.073099	0.066202	0.041534	0.062112	0.092652	0.15766	0.10095	0.057508	0.063898	0.032967	1	0.096419	0.049231	0.096875	0.090909	0.081744	0.044983	0.05	0.019608	0.046823	0.18593	0.033742	0.039474	0.096515	0.063898	0.18593	0.097143	0.10656	0.17661	0.074627	0.074303	0.06338
Carfilzomib	0.046875	0.056701	0.043956	0.092537	0.035088	0.058824	0.039548	0.13725	0.10204	0.16667	0.1311	0.1	0.080645	0.10762	0.17788	0.15574	0.28959	0.15625	0.025907	0.084577	0.073394	0.083333	0.15341	0.17561	0.28902	0.15385	0.060976	0.096419	1	0.1592	0.14623	0.090909	0.16064	0.065934	0.11892	0.14607	0.11413	0.096386	0.18653	0.13661	0.41315	0.097561	0.096386	0.16949	0.21721	0.11594	0.24752	0.12736	0.054348
Carvedilol	0.058824	0.072464	0.10833	0.054608	0	0.054054	0.040984	0.19863	0.20455	0.13333	0.13357	0.14634	0.16129	0.14458	0.23684	0.10837	0.21277	0.18129	0.068182	0.16667	0.011429	0.079268	0.080495	0.022222	0.16084	0.16667	0.017391	0.049231	0.1592	1	0.13415	0.08284	0.17766	0.087302	0.15385	0.23529	0.184	0.054983	0.28358	0.18898	0.17874	0.15862	0.054983	0.19672	0.14833	0.047923	0.19632	0.13043	0.062016
Ceforanide	0.1	0.12857	0.11719	0.07047	0.031746	0.084656	0.096	0.14198	0.12667	0.25385	0.1134	0.11852	0.11594	0.11111	0.14451	0.12981	0.14423	0.16484	0.10219	0.082278	0.056497	0.14024	0.10462	0.096045	0.16556	0.15584	0.040984	0.096875	0.14623	0.13415	1	0.55645	0.11521	0.097015	0.11111	0.10563	0.16176	0.074576	0.12346	0.14184	0.15455	0.13376	0.074576	0.16837	0.13636	0.097403	0.15169	0.16364	0.11364
Cefotiam	0.094203	0.13139	0.13821	0.07483	0.03252	0.074468	0.11667	0.10976	0.10667	0.19403	0.095563	0.096296	0.070922	0.088398	0.10795	0.099526	0.098131	0.11765	0.096296	0.063291	0.063584	0.12883	0.10903	0.091429	0.10897	0.14379	0.059829	0.090909	0.090909	0.08284	0.55645	1	0.10648	0.090909	0.10563	0.1	0.091549	0.079038	0.091463	0.14493	0.15668	0.11465	0.079038	0.14141	0.10762	0.098361	0.12222	0.15244	0.10769
Cenicriviroc	0.052632	0.079365	0.092486	0.08631	0.017341	0.050209	0.057803	0.19689	0.17486	0.094241	0.24579	0.12571	0.13636	0.13889	0.23232	0.11952	0.17842	0.16742	0.042328	0.13613	0.044843	0.12019	0.10656	0.071429	0.15026	0.21081	0.048485	0.081744	0.16064	0.17766	0.11521	0.10648	1	0.06044	0.1573	0.14045	0.1087	0.086826	0.23243	0.16292	0.20482	0.15464	0.086826	0.25571	0.22822	0.097143	0.16744	0.17241	0.066298
Censavudine	0.16667	0.13542	0.14634	0.050584	0.025316	0.04	0.047619	0.079365	0.081081	0.12871	0.061776	0.12088	0.10526	0.11029	0.071942	0.068966	0.061798	0.10135	0.1087	0.070175	0.037594	0.13115	0.054422	0.050725	0.08547	0.084034	0.083333	0.044983	0.065934	0.087302	0.097015	0.090909	0.06044	1	0.07767	0.08	0.12371	0.05098	0.064	0.087379	0.062176	0.09322	0.05098	0.065089	0.069149	0.058608	0.090909	0.10853	0.18072
Chloroquine	0.044248	0.099099	0.10309	0.059925	0	0.04321	0.086022	0.2735	0.51136	0.11404	0.090909	0.1165	0.12381	0.12329	0.13287	0.14368	0.13483	0.08642	0.084906	0.125	0.02027	0.070922	0.07309	0.039474	0.15702	0.14516	0.045977	0.05	0.11892	0.15385	0.11111	0.10563	0.1573	0.07767	1	0.22222	0.14019	0.056391	0.24786	0.26263	0.13542	0.11811	0.056391	0.19136	0.10309	0.052265	0.13423	0.15556	0.07767
Chlorphenoxamine	0.045455	0.0625	0.083333	0.029412	0	0.018405	0.053763	0.19672	0.2381	0.15888	0.096154	0.14286	0.13861	0.14184	0.19549	0.10734	0.1988	0.15333	0.056604	0.11864	0.02069	0.049645	0.042345	0.040268	0.1913	0.2193	0.047619	0.019608	0.14607	0.23529	0.10563	0.1	0.14045	0.08	0.22222	1	0.20202	0.02963	0.3	0.35556	0.16216	0.10317	0.02963	0.1875	0.1164	0.034602	0.22059	0.125	0.058824
Chlorthalidone	0.084112	0.081081	0.10526	0.04461	0.022222	0.018293	0.087912	0.15748	0.19091	0.19048	0.087452	0.13	0.22105	0.14894	0.15108	0.11932	0.12994	0.16779	0.086538	0.13675	0.020548	0.11194	0.052459	0.033113	0.15	0.15702	0.047059	0.046823	0.11413	0.184	0.16176	0.091549	0.1087	0.12371	0.14019	0.20202	1	0.044944	0.16129	0.23	0.11917	0.13821	0.044944	0.1506	0.10995	0.056338	0.1844	0.14925	0.09
Ciclosporin_A	0.057692	0.041045	0.047619	0.84874	0.016194	0.061889	0.019763	0.066202	0.050725	0.055762	0.19303	0.046154	0.041667	0.062914	0.049342	0.078788	0.07485	0.074194	0.046154	0.042857	0.051195	0.076923	0.12412	0.078767	0.053191	0.038194	0.033333	0.18593	0.096386	0.054983	0.074576	0.079038	0.086826	0.05098	0.056391	0.02963	0.044944	1	0.037671	0.044444	0.071429	0.067857	1	0.067073	0.097633	0.31897	0.075908	0.057432	0.046875
Clomifene	0.037037	0.058824	0.084034	0.040956	0	0.032432	0.060345	0.29545	0.25	0.14615	0.16981	0.15126	0.12	0.10714	0.24324	0.078049	0.23077	0.15116	0.053846	0.10563	0.023669	0.054878	0.051829	0.028571	0.17391	0.26154	0.027273	0.033742	0.18653	0.28358	0.12346	0.091463	0.23243	0.064	0.24786	0.3	0.16129	0.037671	1	0.225	0.21827	0.093333	0.037671	0.25	0.12919	0.038462	0.20126	0.1125	0.047244
Clomipramine_hydrochloride	0.04386	0.098214	0.090909	0.040293	0.021505	0.024096	0.0625	0.20968	0.26415	0.14286	0.094697	0.13725	0.16667	0.15385	0.20741	0.1236	0.14045	0.16447	0.06422	0.17241	0.027027	0.093525	0.048544	0.039216	0.15574	0.18182	0.057471	0.039474	0.13661	0.18898	0.14184	0.14493	0.16292	0.087379	0.26263	0.35556	0.23	0.044444	0.225	1	0.16489	0.144	0.044444	0.17576	0.10825	0.048443	0.18056	0.18045	0.087379
Cobicistat	0.06	0.08	0.074866	0.067989	0.021739	0.056225	0.065574	0.15714	0.12935	0.15104	0.1403	0.1	0.092784	0.12664	0.21327	0.14453	0.29258	0.17904	0.045	0.095694	0.047009	0.09375	0.14247	0.11504	0.26486	0.17413	0.045198	0.096515	0.41315	0.17874	0.15455	0.15668	0.20482	0.062176	0.13542	0.16216	0.11917	0.071429	0.21827	0.16489	1	0.1028	0.071429	0.2161	0.20784	0.10306	0.24645	0.17371	0.067708
Colchicine	0.0625	0.09375	0.068376	0.063604	0.027523	0.050562	0.072072	0.16783	0.13534	0.14173	0.11273	0.17699	0.16239	0.1375	0.13924	0.17935	0.12245	0.19018	0.064	0.29661	0.083333	0.16552	0.085987	0.08642	0.1049	0.13475	0.10101	0.063898	0.097561	0.15862	0.13376	0.11465	0.15464	0.09322	0.11811	0.10317	0.13821	0.067857	0.093333	0.144	0.1028	1	0.067857	0.12834	0.16	0.099656	0.12651	0.15232	0.09322
Cyclosporin_A	0.057692	0.041045	0.047619	0.84874	0.016194	0.061889	0.019763	0.066202	0.050725	0.055762	0.19303	0.046154	0.041667	0.062914	0.049342	0.078788	0.07485	0.074194	0.046154	0.042857	0.051195	0.076923	0.12412	0.078767	0.053191	0.038194	0.033333	0.18593	0.096386	0.054983	0.074576	0.079038	0.086826	0.05098	0.056391	0.02963	0.044944	1	0.037671	0.044444	0.071429	0.067857	1	0.067073	0.097633	0.31897	0.075908	0.057432	0.046875
Dabigatran_etexilate	0.056497	0.085227	0.10692	0.069909	0.0061728	0.048458	0.089744	0.23864	0.21687	0.13953	0.16667	0.10843	0.11976	0.12019	0.20312	0.1308	0.22624	0.16114	0.063584	0.1087	0.032864	0.1	0.12321	0.086124	0.1676	0.28659	0.032258	0.097143	0.16949	0.19672	0.16837	0.14141	0.25571	0.065089	0.19136	0.1875	0.1506	0.067073	0.25	0.17576	0.2161	0.12834	0.067073	1	0.1841	0.078488	0.17241	0.14796	0.065089
Daclatasvir	0.072165	0.098446	0.070652	0.093842	0.045455	0.040161	0.061111	0.10648	0.12626	0.11856	0.2233	0.12022	0.12432	0.14932	0.19431	0.21941	0.2807	0.17699	0.073298	0.125	0.090498	0.12617	0.14088	0.16981	0.16751	0.17766	0.05848	0.10656	0.21721	0.14833	0.13636	0.10762	0.22822	0.069149	0.10309	0.1164	0.10995	0.097633	0.12919	0.10825	0.20784	0.16	0.097633	0.1841	1	0.18429	0.18265	0.16038	0.098361
Dactinomycin	0.057143	0.075269	0.051661	0.29859	0.038168	0.061162	0.05283	0.068627	0.050676	0.09319	0.20725	0.057762	0.057143	0.082278	0.082803	0.12537	0.088825	0.10625	0.057762	0.068259	0.085809	0.11525	0.13348	0.11258	0.077966	0.063123	0.042636	0.17661	0.11594	0.047923	0.097403	0.098361	0.097143	0.058608	0.052265	0.034602	0.056338	0.31897	0.038462	0.048443	0.10306	0.099656	0.31897	0.078488	0.18429	1	0.098101	0.10963	0.066421
Darunavir	0.086667	0.12081	0.085714	0.071895	0.05303	0.091837	0.065693	0.15476	0.15584	0.2028	0.14828	0.17647	0.11644	0.14835	0.19653	0.14554	0.28646	0.19459	0.081081	0.11801	0.071038	0.12644	0.10511	0.10929	0.27586	0.19872	0.070866	0.074627	0.24752	0.19632	0.15169	0.12222	0.16744	0.090909	0.13423	0.22059	0.1844	0.075908	0.20126	0.18056	0.24645	0.12651	0.075908	0.17241	0.18265	0.098101	1	0.12921	0.098592
Dasatinib	0.06383	0.15789	0.13008	0.053512	0.032787	0.046875	0.12712	0.15287	0.18705	0.13571	0.10727	0.12214	0.13636	0.13295	0.19753	0.14356	0.11429	0.16201	0.088889	0.14384	0.057803	0.15823	0.099071	0.073446	0.17007	0.12987	0.060345	0.074303	0.12736	0.13043	0.16364	0.15244	0.17241	0.10853	0.15556	0.125	0.14925	0.057432	0.1125	0.18045	0.17371	0.15232	0.057432	0.14796	0.16038	0.10963	0.12921	1	0.11719
Didanosine	0.15385	0.28235	0.27027	0.042471	0.051948	0.068493	0.073171	0.0625	0.081081	0.096154	0.057692	0.12088	0.09375	0.11852	0.095588	0.087719	0.055866	0.09396	0.21429	0.070175	0.061538	0.15966	0.065292	0.066176	0.08547	0.057377	0.098592	0.06338	0.054348	0.062016	0.11364	0.10769	0.066298	0.18072	0.07767	0.058824	0.09	0.046875	0.047244	0.087379	0.067708	0.09322	0.046875	0.065089	0.098361	0.066421	0.098592	0.11719	1
Diosmin	0.16779	0.072289	0.065359	0.083067	0.020408	0.25	0.032895	0.14525	0.13855	0.10241	0.17406	0.14765	0.31818	0.1399	0.11224	0.11842	0.09322	0.14286	0.11765	0.19375	0.061538	0.13115	0.16975	0.038835	0.088889	0.10615	0.042553	0.072254	0.064777	0.14444	0.096447	0.075758	0.11489	0.084416	0.090909	0.092593	0.1125	0.083601	0.091892	0.10366	0.07451	0.18563	0.083601	0.096916	0.10656	0.10154	0.10837	0.10995	0.084416
Disulfiram	0.010309	0.009901	0.035714	0.039526	0	0.034722	0.025316	0.12174	0.097087	0.038835	0.03876	0.043956	0	0.014085	0.028986	0.034682	0.05814	0.019608	0.010638	0.017699	0.048	0.015504	0.03413	0.053435	0.052632	0.06087	0.044118	0.024306	0.056497	0.04	0.052632	0.07874	0.062857	0.022472	0.13043	0.063158	0	0.035714	0.11504	0.060606	0.053191	0.042735	0.035714	0.074534	0.031915	0.021739	0.049296	0.038168	0.011111
Dolutegravir	0.112	0.13492	0.084746	0.074205	0.045455	0.055556	0.079646	0.14094	0.14925	0.16535	0.13187	0.14286	0.16807	0.2013	0.17308	0.1399	0.093137	0.24684	0.079365	0.14706	0.068323	0.56364	0.081761	0.09816	0.11806	0.12414	0.087379	0.087379	0.1068	0.11039	0.17532	0.14103	0.1407	0.14783	0.10687	0.083969	0.144	0.078571	0.084416	0.13178	0.11682	0.18978	0.078571	0.12632	0.14078	0.11765	0.17284	0.18792	0.14783
Doxycycline	0.14754	0.090909	0.075	0.085409	0.045045	0.091429	0.078947	0.14	0.13139	0.17323	0.13971	0.14167	0.18644	0.10059	0.088757	0.11616	0.098039	0.15789	0.14167	0.11348	0.10191	0.16107	0.10932	0.097561	0.10959	0.14685	0.07619	0.083601	0.080189	0.10256	0.14465	0.14013	0.10145	0.11765	0.097744	0.11719	0.16129	0.086022	0.090909	0.12214	0.09589	0.17986	0.086022	0.12565	0.10798	0.10204	0.13018	0.13376	0.081301
Ebselen	0.061856	0.080808	0.095238	0.02682	0	0.0065359	0.061728	0.16522	0.16832	0.19149	0.079051	0.1236	0.19767	0.1374	0.176	0.076023	0.16875	0.16667	0.06383	0.1215	0.0074074	0.079365	0.0301	0.014184	0.17925	0.15455	0.041096	0.020408	0.16364	0.26168	0.13281	0.059701	0.11047	0.10345	0.13542	0.2619	0.24419	0.027027	0.25962	0.22222	0.16667	0.10435	0.027027	0.14103	0.10556	0.039855	0.17557	0.11024	0.090909
Efavirenz	0.07619	0.11429	0.085106	0.02963	0.047059	0.025	0.078652	0.090909	0.13274	0.099099	0.05597	0.11111	0.13	0.17778	0.10563	0.1345	0.05914	0.11039	0.078431	0.11111	0.05036	0.14961	0.035831	0.055172	0.062992	0.07874	0.10256	0.043771	0.063158	0.074074	0.091549	0.062937	0.069149	0.13978	0.14423	0.12621	0.17	0.033708	0.076336	0.16505	0.065	0.13223	0.033708	0.062147	0.082902	0.060714	0.093333	0.11029	0.15217
Elbasvir	0.061674	0.09375	0.055046	0.10027	0.043269	0.042857	0.061611	0.12397	0.11304	0.13636	0.1913	0.10698	0.12617	0.148	0.19748	0.19259	0.28458	0.19124	0.067265	0.14667	0.083004	0.13223	0.14653	0.15164	0.16372	0.14224	0.04902	0.11168	0.22222	0.1519	0.13655	0.098039	0.20513	0.058824	0.088106	0.12963	0.12385	0.10383	0.14957	0.11712	0.22662	0.16228	0.10383	0.18797	0.553	0.19718	0.19672	0.14815	0.083333
Eltrombopag	0.072464	0.078014	0.07874	0.064626	0	0.031088	0.07377	0.17763	0.21642	0.16296	0.15217	0.12403	0.22314	0.14793	0.17791	0.10628	0.16583	0.19075	0.066176	0.15385	0.052326	0.16026	0.07622	0.050279	0.16438	0.17808	0.052174	0.061538	0.12857	0.19205	0.15854	0.11976	0.18593	0.11024	0.14074	0.17969	0.20635	0.065068	0.18121	0.16541	0.14286	0.18621	0.065068	0.20541	0.16746	0.099338	0.16374	0.19231	0.076336
Elvitegravir	0.085271	0.082707	0.11207	0.08156	0	0.055249	0.078947	0.20423	0.20155	0.16406	0.12727	0.15126	0.18644	0.16981	0.16456	0.15104	0.13706	0.18563	0.07874	0.20769	0.054878	0.18493	0.095238	0.065089	0.18248	0.14685	0.056075	0.066456	0.12255	0.19444	0.18182	0.12579	0.16327	0.12712	0.17742	0.1626	0.19008	0.082143	0.13514	0.176	0.13744	0.22388	0.082143	0.15591	0.15122	0.094595	0.15758	0.21918	0.090164
Emetine	0.075862	0.11111	0.074074	0.080808	0.081967	0.050761	0.02963	0.12651	0.11765	0.078431	0.11263	0.14179	0.10638	0.13483	0.13636	0.16749	0.085973	0.15054	0.092857	0.20979	0.086207	0.14545	0.080838	0.088889	0.059524	0.084337	0.066116	0.069697	0.088889	0.14634	0.087912	0.083333	0.12963	0.07971	0.10204	0.089041	0.081081	0.085034	0.082353	0.14789	0.089362	0.30435	0.085034	0.1	0.15068	0.093248	0.095238	0.1345	0.087591
Emodin	0.1	0.075472	0.087912	0.061776	0	0.025478	0.056818	0.128	0.15741	0.10185	0.09375	0.091837	0.3253	0.1223	0.084507	0.073034	0.065934	0.12752	0.091837	0.16514	0.028777	0.1626	0.067797	0.020408	0.090909	0.089431	0.050633	0.054983	0.047368	0.10078	0.10949	0.087591	0.093923	0.14444	0.09434	0.07619	0.16327	0.062257	0.069767	0.10377	0.060606	0.18584	0.062257	0.088235	0.078534	0.065217	0.073333	0.12977	0.084211
Emtricitabine	0.14943	0.1954	0.18667	0.039216	0.055556	0.078571	0.12162	0.056452	0.064815	0.11224	0.046512	0.10227	0.086957	0.1145	0.090909	0.05848	0.045455	0.11268	0.16867	0.054054	0.039062	0.16667	0.066434	0.052632	0.06087	0.059829	0.073529	0.053191	0.044199	0.047619	0.12698	0.14876	0.050279	0.17722	0.06	0.05102	0.083333	0.043651	0.04065	0.07	0.06383	0.068966	0.043651	0.060606	0.053763	0.055762	0.094203	0.104	0.25676
Eplerenone	0.11111	0.082707	0.057377	0.051724	0.10476	0.061111	0.051282	0.075472	0.040268	0.12879	0.080139	0.11382	0.052632	0.075145	0.076023	0.13333	0.07177	0.125	0.062016	0.097902	0.23571	0.13072	0.058282	0.13924	0.058824	0.078947	0.18947	0.069841	0.095694	0.042424	0.076923	0.091463	0.080569	0.10833	0.05036	0.059259	0.066667	0.055749	0.05	0.072993	0.081081	0.13103	0.055749	0.064356	0.11321	0.098305	0.12353	0.078788	0.099174
Equilin	0.07619	0.14706	0.085106	0.041199	0.098765	0.031447	0.054945	0.10769	0.13274	0.15094	0.092664	0.14583	0.18947	0.13571	0.13768	0.14118	0.070652	0.14765	0.1	0.16071	0.1145	0.168	0.046053	0.085106	0.08871	0.096	0.17808	0.061644	0.091892	0.098485	0.12319	0.093525	0.098361	0.12766	0.11215	0.09434	0.15842	0.045455	0.084615	0.16505	0.086735	0.1913	0.045455	0.08046	0.11765	0.076087	0.12329	0.14394	0.15217
etacrynic_acid	0.081633	0.078431	0.11765	0.042308	0	0.046667	0.12658	0.14167	0.14151	0.15	0.07393	0.14444	0.10417	0.085714	0.086957	0.12651	0.11765	0.10811	0.084211	0.10811	0.069231	0.10317	0.061433	0.065693	0.14286	0.18182	0.039474	0.052083	0.089385	0.12195	0.15625	0.12403	0.10227	0.11236	0.14286	0.13542	0.13402	0.042636	0.1453	0.13	0.1016	0.14035	0.042636	0.12422	0.091892	0.062271	0.11348	0.13386	0.087912
Etravirine	0.03876	0.1129	0.098214	0.041812	0.0091743	0.016484	0.11429	0.15385	0.21138	0.1	0.085714	0.11017	0.17544	0.13924	0.14103	0.091371	0.095477	0.13609	0.091667	0.17969	0.012121	0.098684	0.079618	0.023529	0.10638	0.16176	0.028846	0.050794	0.072115	0.13699	0.1	0.094937	0.14433	0.08547	0.13821	0.13223	0.15	0.042105	0.11724	0.14634	0.10377	0.16176	0.042105	0.16111	0.1165	0.081633	0.11446	0.18621	0.058333
Felypressin	0.062241	0.07438	0.056034	0.14092	0.040359	0.092527	0.057522	0.11673	0.092742	0.13734	0.18663	0.095238	0.084746	0.11029	0.14943	0.14626	0.17647	0.14599	0.058577	0.070588	0.058608	0.11154	0.16709	0.14286	0.14403	0.12903	0.036199	0.26891	0.25455	0.14741	0.15058	0.10075	0.14286	0.059574	0.087137	0.10213	0.11588	0.14481	0.14516	0.11441	0.24476	0.089494	0.14481	0.17794	0.17726	0.15183	0.1673	0.10943	0.064103
Fenoterol	0.073394	0.09009	0.081633	0.048327	0	0.056604	0.052632	0.13846	0.22222	0.125	0.13439	0.16327	0.36047	0.17266	0.16667	0.081967	0.16185	0.11465	0.096154	0.1453	0.020408	0.10294	0.076923	0.032895	0.19828	0.18487	0.022727	0.039735	0.12568	0.192	0.11189	0.075862	0.12637	0.089109	0.19417	0.16505	0.17476	0.048689	0.14173	0.19231	0.13613	0.11905	0.048689	0.12281	0.10938	0.04878	0.1831	0.13139	0.067961
Flavin_adenine_dinucleotide	0.25625	0.15169	0.14458	0.10241	0.023121	0.125	0.069767	0.10476	0.1134	0.099476	0.15576	0.1	0.1105	0.11765	0.1086	0.10588	0.10465	0.12609	0.17857	0.10101	0.044643	0.13592	0.18367	0.066372	0.098522	0.086957	0.035714	0.090411	0.074074	0.11483	0.13023	0.13208	0.11154	0.12791	0.095238	0.0625	0.096257	0.10303	0.065116	0.083333	0.094545	0.1194	0.10303	0.12653	0.125	0.11919	0.125	0.14354	0.14118
Fluphenazine	0.044118	0.10606	0.10084	0.047782	0.035088	0.037634	0.033058	0.16107	0.15441	0.11852	0.098592	0.10317	0.14516	0.20513	0.23179	0.087805	0.11881	0.20482	0.069231	0.11972	0.029412	0.12903	0.054711	0.04	0.12329	0.11409	0.036036	0.052795	0.14925	0.16779	0.15	0.09697	0.15578	0.08	0.14729	0.18852	0.17742	0.051724	0.15646	0.30702	0.17476	0.092105	0.051724	0.14211	0.11215	0.058442	0.14881	0.25874	0.08871
Fluspirilene	0.053333	0.08	0.088889	0.048701	0.046875	0.034653	0.036765	0.13855	0.1457	0.14384	0.16312	0.099291	0.13669	0.2	0.34667	0.091324	0.16908	0.2067	0.054422	0.10759	0.049451	0.1369	0.049133	0.047619	0.13924	0.14465	0.065041	0.062874	0.18182	0.21019	0.13636	0.088398	0.20588	0.086331	0.12329	0.19259	0.18248	0.052459	0.22368	0.20438	0.20561	0.096386	0.052459	0.165	0.16514	0.0721	0.18079	0.16667	0.086331
Fosamprenavir	0.11565	0.10526	0.085106	0.064725	0.037037	0.080402	0.065217	0.15385	0.15484	0.18493	0.14384	0.16667	0.12329	0.13514	0.1954	0.15023	0.27179	0.20652	0.073333	0.11728	0.064865	0.11299	0.10149	0.1027	0.28276	0.20513	0.070312	0.071217	0.25248	0.19512	0.1573	0.11538	0.17209	0.090278	0.13333	0.21898	0.1831	0.068627	0.2	0.17931	0.25118	0.13253	0.068627	0.17734	0.18721	0.090909	0.65385	0.12849	0.090278
Ganciclovir	0.13978	0.20879	0.46154	0.050388	0.012346	0.068027	0.12658	0.07874	0.1	0.084906	0.061538	0.084211	0.092784	0.10145	0.086957	0.0625	0.079545	0.064935	0.18391	0.051282	0.022059	0.077519	0.076125	0.035461	0.10345	0.083333	0.039474	0.059441	0.048387	0.104	0.12121	0.13281	0.083799	0.15116	0.10891	0.068627	0.1	0.050781	0.072	0.086538	0.078534	0.065574	0.050781	0.09697	0.074468	0.054545	0.090278	0.11628	0.20732
Gemcitabine	0.1954	0.18681	0.1625	0.03861	0.066667	0.10714	0.0875	0.062992	0.072072	0.14141	0.057915	0.13483	0.10638	0.11111	0.080292	0.069364	0.050279	0.10204	0.18824	0.052174	0.062016	0.13223	0.076655	0.058824	0.086207	0.066667	0.069444	0.04878	0.054645	0.054264	0.1145	0.10853	0.04918	0.16867	0.067961	0.059406	0.10204	0.038911	0.047619	0.067308	0.056995	0.066667	0.038911	0.065476	0.052632	0.058824	0.099291	0.092308	0.2125
Glecaprevir	0.080402	0.11168	0.0625	0.082621	0.067039	0.059761	0.07027	0.11312	0.090047	0.16667	0.13905	0.092784	0.085859	0.13974	0.14602	0.25957	0.13688	0.15678	0.065327	0.099526	0.14286	0.15888	0.10526	0.16972	0.12857	0.10138	0.086705	0.10753	0.15152	0.097778	0.14732	0.11404	0.10989	0.089005	0.08867	0.10101	0.14062	0.086207	0.089686	0.11	0.1413	0.12207	0.086207	0.1284	0.16479	0.17009	0.16157	0.13453	0.094737
methylprednisolone	0.13158	0.13675	0.072727	0.057554	0.10526	0.097561	0.046729	0.081081	0.066667	0.15966	0.11152	0.16667	0.084034	0.080247	0.08125	0.12903	0.070352	0.10651	0.125	0.073529	0.20896	0.14894	0.073955	0.14966	0.10219	0.085106	0.18605	0.072368	0.095477	0.052288	0.10323	0.098039	0.085	0.14019	0.071429	0.073171	0.090164	0.061818	0.060811	0.079365	0.080189	0.125	0.061818	0.068063	0.092233	0.07931	0.13208	0.11333	0.12963
Glycyrrhizic_acid	0.1164	0.059113	0.036269	0.074286	0.0625	0.24171	0.031915	0.047619	0.027273	0.11111	0.12722	0.089005	0.044554	0.053279	0.049383	0.13619	0.084559	0.076	0.072165	0.055556	0.29101	0.09417	0.16527	0.14091	0.059091	0.073059	0.10843	0.088	0.098901	0.029661	0.090517	0.077586	0.060284	0.056995	0.028436	0.033816	0.043689	0.074713	0.034632	0.033175	0.072414	0.087963	0.074713	0.063197	0.11232	0.11582	0.087137	0.055085	0.073684
Gonadorelin	0.057762	0.076087	0.06015	0.10896	0.030651	0.061728	0.053435	0.11724	0.11191	0.11439	0.16625	0.090226	0.1015	0.10784	0.15808	0.15077	0.19683	0.12862	0.066176	0.076389	0.055016	0.10135	0.20874	0.14433	0.19318	0.1362	0.039062	0.16667	0.31724	0.14437	0.14334	0.099338	0.16871	0.059259	0.095238	0.096296	0.10409	0.1122	0.11458	0.11111	0.2243	0.089347	0.1122	0.17572	0.20807	0.13033	0.17406	0.11448	0.079245
Grazoprevir	0.089947	0.11702	0.071429	0.091176	0.076923	0.06639	0.073864	0.097222	0.08867	0.12565	0.14985	0.12778	0.084211	0.11504	0.14155	0.37321	0.11538	0.13305	0.068421	0.1206	0.1381	0.16019	0.11081	0.16038	0.090909	0.10577	0.071856	0.11634	0.11742	0.081818	0.12727	0.11872	0.12214	0.087432	0.081633	0.071795	0.11111	0.094955	0.073394	0.086735	0.11679	0.15578	0.094955	0.11952	0.17054	0.17825	0.12719	0.13488	0.099448
Hexachlorophene	0.057143	0.074766	0.075269	0.045455	0	0.018868	0.068182	0.10078	0.14545	0.043478	0.060377	0.058824	0.16842	0.082759	0.068966	0.054945	0.042781	0.083333	0.090909	0.11304	0.014085	0.14286	0.046358	0.0066667	0.055556	0.054688	0.012048	0.040541	0.025641	0.083333	0.077465	0.06383	0.069892	0.072165	0.093458	0.075472	0.12745	0.045802	0.061069	0.1028	0.039409	0.10656	0.045802	0.062857	0.050761	0.042403	0.045161	0.1203	0.072165
Hydrocortisone	0.13393	0.11966	0.074074	0.046595	0.11957	0.085366	0.047619	0.060403	0.051852	0.14286	0.087912	0.14815	0.067227	0.067901	0.075472	0.11828	0.055	0.094675	0.11712	0.066667	0.24031	0.13475	0.060703	0.15172	0.087591	0.070922	0.17647	0.076412	0.085427	0.039216	0.090323	0.099338	0.075	0.11111	0.047244	0.048387	0.07377	0.050725	0.047297	0.080645	0.065728	0.11029	0.050725	0.052083	0.093137	0.079861	0.1195	0.1	0.13208
hydroxychloroquine	0.052174	0.11607	0.13402	0.059259	0	0.055215	0.083333	0.22581	0.46237	0.12069	0.089888	0.12381	0.13084	0.12081	0.13014	0.13483	0.1326	0.084848	0.1028	0.12195	0.019868	0.076923	0.07947	0.032051	0.1626	0.14173	0.032967	0.06	0.11702	0.15909	0.11644	0.11111	0.14835	0.096154	0.81429	0.20388	0.14679	0.059701	0.20161	0.2549	0.13333	0.10687	0.059701	0.18072	0.09596	0.04811	0.13907	0.17778	0.096154
imatinib	0.051282	0.12	0.085106	0.047771	0.029412	0.028708	0.088889	0.14706	0.22603	0.10897	0.16783	0.14184	0.15493	0.15385	0.29193	0.12385	0.19807	0.18085	0.066225	0.13836	0.047872	0.13873	0.082111	0.068063	0.2	0.23684	0.053846	0.061765	0.15525	0.16667	0.13187	0.11538	0.26	0.082759	0.14865	0.15172	0.13514	0.051447	0.20755	0.16327	0.20548	0.13939	0.051447	0.23834	0.21495	0.10828	0.16216	0.32026	0.090278
Indinavir	0.088757	0.10588	0.074534	0.067278	0.045752	0.087963	0.063694	0.13757	0.15029	0.21384	0.17219	0.15287	0.10843	0.14428	0.23913	0.17257	0.30097	0.18627	0.090361	0.098361	0.085	0.12435	0.095775	0.16062	0.2875	0.16201	0.068027	0.07932	0.28774	0.22034	0.18325	0.13776	0.19824	0.079268	0.13772	0.19108	0.13253	0.070988	0.23977	0.17901	0.31481	0.13043	0.070988	0.18265	0.18644	0.10511	0.25668	0.18085	0.08589
inulin	0.015267	0.0058626	0.0050847	0.013393	0.0034217	0.046102	0	0.0073831	0.0033113	0.0041632	0.022438	0.0067454	0.0033529	0.0048504	0.0040453	0.0062992	0.0047059	0.005609	0.011864	0.0033058	0.011513	0.0057236	0.039288	0.0048741	0.0032922	0.0032868	0.0025707	0.017518	0.0070478	0.006552	0.0064988	0.0056957	0.0086342	0.0067682	0.0041736	0.0025063	0.0016681	0.012658	0.0040984	0.0024979	0.00777	0.0041118	0.012658	0.0087232	0.0031032	0.0095029	0.0080775	0.0032494	0.0067682
Irbesartan	0.06383	0.10791	0.112	0.057047	0.041322	0.030769	0.055556	0.20667	0.18705	0.12766	0.14695	0.13953	0.1811	0.17365	0.26797	0.094787	0.17	0.18857	0.072993	0.13605	0.051724	0.10909	0.072508	0.055556	0.15436	0.16779	0.078947	0.067692	0.15459	0.2053	0.17073	0.125	0.20202	0.1	0.14706	0.18605	0.2126	0.061017	0.18667	0.22656	0.16279	0.12258	0.061017	0.19681	0.17143	0.073955	0.17544	0.1677	0.10853
isatin	0.10127	0.083333	0.11765	0.037037	0	0.0072993	0.076923	0.14563	0.1087	0.18519	0.061983	0.13514	0.16	0.10833	0.11966	0.076923	0.10323	0.14173	0.090909	0.11828	0.0084034	0.10092	0.039146	0.016	0.14737	0.12121	0.052632	0.040293	0.08642	0.14423	0.15179	0.067797	0.07362	0.15942	0.12048	0.16883	0.3	0.037344	0.13861	0.175	0.093567	0.14433	0.037344	0.10204	0.076471	0.050388	0.12195	0.10619	0.11111
Lamivudine	0.15294	0.2	0.17568	0.035433	0.057143	0.07971	0.094595	0.066116	0.07619	0.1383	0.05098	0.13095	0.10112	0.10769	0.083969	0.065476	0.052023	0.10638	0.15854	0.064815	0.039683	0.12931	0.063158	0.053435	0.081081	0.070175	0.075758	0.049822	0.056497	0.056911	0.13821	0.14167	0.056818	0.16667	0.072165	0.063158	0.096774	0.039841	0.05	0.082474	0.07027	0.079646	0.039841	0.067901	0.060109	0.06015	0.1037	0.11475	0.26389
Laninamivir	0.12264	0.088496	0.08	0.04797	0.043956	0.11842	0.12088	0.071429	0.055118	0.17431	0.078358	0.14851	0.0625	0.064516	0.051613	0.10497	0.11538	0.079268	0.10476	0.054264	0.093525	0.093525	0.094595	0.13571	0.1371	0.15323	0.057471	0.071186	0.089005	0.070922	0.1338	0.13669	0.061538	0.098039	0.059322	0.051724	0.051282	0.048327	0.057554	0.041322	0.089552	0.12598	0.048327	0.089888	0.096939	0.078292	0.14094	0.082759	0.087379
Lapatinib	0.055556	0.080247	0.088435	0.056604	0	0.037383	0.069444	0.17442	0.24832	0.084337	0.14815	0.098039	0.1958	0.16043	0.22857	0.12	0.18605	0.16837	0.083871	0.16049	0.009901	0.12707	0.08046	0.029268	0.14881	0.18182	0.021277	0.063584	0.12554	0.2303	0.11518	0.088083	0.21596	0.071895	0.16447	0.16779	0.18243	0.056962	0.20606	0.15584	0.1681	0.14035	0.056962	0.21182	0.16594	0.069277	0.1746	0.17416	0.078947
Ledipasvir	0.067265	0.1	0.060748	0.10109	0.059406	0.047101	0.0625	0.10246	0.11947	0.11261	0.19648	0.10849	0.12264	0.15447	0.16529	0.21293	0.24324	0.16996	0.073059	0.13333	0.11066	0.15319	0.14767	0.15833	0.13537	0.1441	0.065657	0.11538	0.18909	0.13445	0.12	0.099206	0.18978	0.064516	0.09417	0.10046	0.11521	0.10468	0.10373	0.098655	0.1777	0.16444	0.10468	0.16791	0.46491	0.16575	0.16532	0.1358	0.079439
Letermovir	0.062112	0.09375	0.073826	0.059937	0.035211	0.042254	0.054795	0.15429	0.16981	0.125	0.13667	0.17483	0.15541	0.24	0.25731	0.14027	0.15909	0.25824	0.070064	0.2129	0.0625	0.17919	0.068182	0.065657	0.12865	0.16071	0.058824	0.060519	0.13537	0.20833	0.14516	0.11111	0.19907	0.078947	0.10625	0.18367	0.14379	0.063694	0.16374	0.17105	0.15319	0.21875	0.063694	0.17143	0.19196	0.088957	0.16842	0.22941	0.086093
Lomitapide	0.042105	0.091892	0.056497	0.049133	0.035714	0.046218	0.05848	0.145	0.12698	0.13736	0.17949	0.089385	0.13143	0.20792	0.30108	0.125	0.20513	0.17972	0.042781	0.10256	0.054795	0.155	0.07754	0.091743	0.14583	0.15026	0.04908	0.085165	0.20084	0.19792	0.14833	0.10748	0.22747	0.067039	0.1027	0.1686	0.16092	0.052478	0.22826	0.15819	0.22634	0.1269	0.052478	0.18696	0.19028	0.097701	0.16901	0.16832	0.073034
Loperamide	0.047945	0.090278	0.075758	0.035831	0.040323	0.035533	0.070866	0.15	0.19149	0.16547	0.13732	0.13636	0.125	0.14368	0.26282	0.125	0.22165	0.17877	0.056338	0.11111	0.075145	0.10059	0.046784	0.072222	0.1745	0.21233	0.076923	0.044776	0.22222	0.22517	0.12717	0.10983	0.19307	0.089552	0.15217	0.36842	0.20769	0.039474	0.33088	0.26984	0.25871	0.10625	0.039474	0.17526	0.15814	0.063091	0.21429	0.20126	0.081481
Lopinavir	0.068966	0.079545	0.086957	0.090062	0.018868	0.06278	0.05625	0.16667	0.14857	0.18182	0.18272	0.12963	0.12048	0.14286	0.21693	0.13136	0.33663	0.19024	0.051724	0.11538	0.057971	0.11168	0.12034	0.1133	0.27607	0.18644	0.06	0.084986	0.34146	0.26012	0.16923	0.13065	0.21778	0.09816	0.12941	0.18868	0.16564	0.094044	0.26627	0.1697	0.375	0.1413	0.094044	0.19725	0.22609	0.12121	0.30939	0.17895	0.078313
Maraviroc	0.073333	0.13793	0.071429	0.061889	0.096	0.070707	0.066667	0.12941	0.1	0.21429	0.12203	0.12857	0.073333	0.13115	0.17143	0.16346	0.13426	0.15263	0.082192	0.092025	0.14793	0.16168	0.086053	0.13559	0.19608	0.10778	0.098361	0.081571	0.17371	0.11561	0.15341	0.11732	0.13182	0.092199	0.13605	0.14685	0.10738	0.065789	0.125	0.15068	0.181	0.12121	0.065789	0.11848	0.1629	0.1165	0.20455	0.17059	0.11594
Maribavir	0.24742	0.15741	0.11111	0.063197	0.031915	0.14667	0.094737	0.093525	0.15254	0.11111	0.093985	0.11321	0.12037	0.12081	0.12245	0.10989	0.067708	0.078313	0.21649	0.095238	0.062069	0.13235	0.12027	0.066225	0.10853	0.074074	0.044444	0.056478	0.06599	0.085106	0.10135	0.11111	0.088542	0.11765	0.16514	0.087719	0.10619	0.06367	0.071942	0.12281	0.08867	0.098485	0.06367	0.10112	0.085	0.073944	0.10968	0.14388	0.15152
Mefloquine	0.058333	0.13913	0.09434	0.035461	0.05102	0.028902	0.057692	0.1049	0.11811	0.096774	0.072202	0.11712	0.11404	0.2446	0.14	0.12432	0.087629	0.11446	0.097345	0.125	0.045752	0.13475	0.050633	0.063694	0.087591	0.070922	0.06383	0.048544	0.069307	0.13571	0.10458	0.070968	0.091371	0.081081	0.11765	0.092437	0.12931	0.039427	0.076389	0.12605	0.091346	0.11852	0.039427	0.080214	0.10945	0.076125	0.1125	0.14583	0.1215
Melatonin	0.072165	0.090909	0.12048	0.03861	0	0.047297	0.10127	0.18421	0.17822	0.14141	0.087302	0.27848	0.13043	0.1194	0.16535	0.12805	0.11905	0.11724	0.10989	0.16346	0.045802	0.11382	0.08042	0.051095	0.14545	0.19626	0.054795	0.045139	0.096591	0.18261	0.13178	0.1	0.12941	0.11494	0.1828	0.15054	0.13684	0.038911	0.15789	0.15625	0.1027	0.20755	0.038911	0.12579	0.10497	0.054945	0.13139	0.15447	0.10227
memantine	0.010989	0.054945	0.0125	0.011811	0.30769	0.021429	0.013514	0.016529	0.019048	0.074468	0.027451	0.047059	0	0.029851	0.046154	0.06135	0.011494	0.041667	0.022989	0.048077	0.12613	0.041667	0.013652	0.090909	0.017857	0.026549	0.18182	0.032143	0.052326	0.0081301	0.022901	0.039683	0.028571	0.036585	0.020833	0.021505	0.021277	0.015936	0.016949	0.042105	0.032258	0.045045	0.015936	0.018293	0.050279	0.037594	0.051471	0.048387	0.036585
Mercaptopurine	0.0625	0.098765	0.12121	0.020408	0	0	0.079365	0.045045	0.075269	0.044444	0.028226	0.064935	0.0625	0.065041	0.04878	0.044025	0.04321	0.036232	0.18841	0.051546	0	0.044248	0.035714	0	0.07	0.048077	0.017544	0.025455	0.023529	0.054054	0.058333	0.050847	0.035928	0.083333	0.083333	0.060241	0.072289	0.020576	0.046296	0.057471	0.039326	0.048077	0.020576	0.052632	0.064706	0.030651	0.038168	0.069565	0.2
Mesalazine	0.075949	0.1125	0.12121	0.020408	0.016667	0.046154	0.13333	0.11538	0.14943	0.16049	0.058091	0.15493	0.19718	0.082645	0.066116	0.077922	0.076433	0.083333	0.12329	0.096774	0.053571	0.12381	0.046931	0.033058	0.12632	0.12371	0.035714	0.032967	0.060976	0.083333	0.14414	0.10714	0.074534	0.11429	0.10976	0.1	0.15584	0.020576	0.086538	0.10843	0.063218	0.12371	0.020576	0.088435	0.064706	0.050781	0.13333	0.11818	0.098592
Mizoribine	0.33333	0.18681	0.14815	0.03861	0.052632	0.19231	0.11538	0.062992	0.072072	0.11881	0.07874	0.13483	0.094737	0.071429	0.049645	0.075581	0.05618	0.072848	0.24691	0.034188	0.07874	0.12295	0.11552	0.082707	0.095652	0.07563	0.040541	0.05614	0.048913	0.038168	0.10606	0.1	0.054945	0.12791	0.057692	0.038835	0.058824	0.038911	0.03937	0.04717	0.051546	0.057851	0.038911	0.071856	0.058201	0.051095	0.091549	0.092308	0.22785
Monensin_sodium	0.08284	0.0625	0.036145	0.10127	0.089041	0.13592	0.018405	0.054187	0.03125	0.072626	0.1278	0.090909	0.02809	0.050459	0.050926	0.10924	0.076613	0.061674	0.058824	0.04712	0.19337	0.08	0.10541	0.12626	0.073298	0.040201	0.090909	0.079545	0.096774	0.033654	0.051402	0.057143	0.066929	0.060241	0.044199	0.033333	0.021858	0.10191	0.034314	0.032609	0.07197	0.072539	0.10191	0.040323	0.098425	0.12232	0.109	0.0625	0.066667
Montelukast	0.04878	0.079755	0.080537	0.059748	0.02069	0.056872	0.076389	0.18713	0.24667	0.16026	0.14765	0.11921	0.16216	0.15344	0.23429	0.13964	0.20188	0.16162	0.062893	0.14545	0.067708	0.10811	0.077143	0.065327	0.16867	0.15976	0.058394	0.069565	0.16	0.22156	0.17582	0.1164	0.19816	0.071429	0.19463	0.23239	0.18121	0.063492	0.23457	0.22603	0.18261	0.13295	0.063492	0.19903	0.15021	0.065868	0.18617	0.17978	0.071429
Moxifloxacin	0.10484	0.1371	0.095652	0.06338	0.086538	0.050279	0.061947	0.11258	0.093525	0.12308	0.10432	0.15517	0.10484	0.13665	0.15287	0.15344	0.067633	0.1747	0.089431	0.14925	0.12583	0.26866	0.062112	0.10625	0.067114	0.080537	0.089109	0.087948	0.07109	0.10458	0.13291	0.13548	0.10837	0.13043	0.067164	0.052632	0.11024	0.067616	0.057692	0.090909	0.082192	0.18382	0.067616	0.087179	0.14778	0.11458	0.11243	0.14379	0.15044
Mycophenolate_mofetil	0.075188	0.072993	0.10924	0.073171	0.04386	0.071823	0.067797	0.14474	0.097222	0.085714	0.098246	0.12	0.091603	0.10526	0.14724	0.12	0.091346	0.17544	0.044776	0.15108	0.08642	0.15033	0.084112	0.08284	0.078431	0.11333	0.084112	0.082803	0.17172	0.11465	0.11446	0.1375	0.13793	0.096774	0.087591	0.073529	0.072993	0.077465	0.089172	0.10294	0.19118	0.17606	0.077465	0.14737	0.12207	0.093645	0.11494	0.16774	0.088
Mycophenolic_acid	0.092593	0.06087	0.11458	0.067925	0.010753	0.06962	0.086022	0.14615	0.11765	0.10435	0.086792	0.13861	0.12381	0.093333	0.10204	0.099448	0.097826	0.12821	0.064815	0.14407	0.086331	0.14394	0.080268	0.067568	0.10236	0.10938	0.083333	0.067797	0.078125	0.11111	0.14286	0.14599	0.1016	0.11	0.087719	0.080357	0.089286	0.072519	0.089552	0.096491	0.095477	0.19328	0.072519	0.11561	0.091837	0.070922	0.10458	0.1223	0.088235
Myricetin	0.092593	0.070175	0.080808	0.052045	0	0.049689	0.052083	0.1374	0.13675	0.076271	0.099237	0.074766	0.42169	0.11565	0.072848	0.058511	0.057592	0.10692	0.084906	0.14407	0.02027	0.16154	0.069536	0.0063694	0.068702	0.067669	0.034091	0.046512	0.040201	0.094891	0.09589	0.068027	0.084211	0.09901	0.078261	0.061404	0.12963	0.052434	0.057971	0.086957	0.05314	0.136	0.052434	0.072222	0.07	0.067138	0.062893	0.10638	0.088235
Nelfinavir	0.076923	0.13158	0.068027	0.063898	0.074627	0.073529	0.070922	0.13714	0.15094	0.20408	0.14966	0.14583	0.13514	0.1383	0.17778	0.20874	0.23529	0.17098	0.078431	0.10119	0.11667	0.1686	0.10029	0.2093	0.23377	0.16364	0.076336	0.08631	0.20657	0.17647	0.17318	0.125	0.15837	0.095238	0.12258	0.1958	0.14667	0.067742	0.17365	0.1745	0.19643	0.13609	0.067742	0.15166	0.2	0.12821	0.25143	0.17045	0.10274
Nevirapine	0.086538	0.15842	0.13333	0.045113	0.034884	0.018634	0.078652	0.125	0.16364	0.14019	0.080153	0.13402	0.15306	0.16058	0.16296	0.12139	0.10056	0.14	0.12245	0.15044	0.05036	0.14961	0.06	0.055172	0.14407	0.10484	0.10256	0.065292	0.080214	0.12403	0.15672	0.11765	0.1044	0.15217	0.15534	0.11538	0.20619	0.04943	0.10156	0.16505	0.10363	0.17094	0.04943	0.13253	0.14208	0.083942	0.11565	0.18898	0.20455
Niclosamide	0.056075	0.083333	0.073684	0.033457	0	0.031447	0.12941	0.152	0.29293	0.14019	0.092664	0.14583	0.24176	0.13571	0.12143	0.12791	0.11299	0.13245	0.067961	0.14035	0.028169	0.15873	0.056478	0.033784	0.14407	0.17094	0.02381	0.040268	0.091892	0.14173	0.13139	0.093525	0.13559	0.092784	0.20202	0.17172	0.24468	0.033708	0.128	0.21212	0.10363	0.16102	0.033708	0.13253	0.1117	0.060714	0.13103	0.18898	0.070707
NIM811	0.057692	0.041045	0.047619	0.86441	0.016194	0.061889	0.019763	0.06993	0.054545	0.055762	0.19303	0.046154	0.041667	0.062914	0.049342	0.078788	0.07485	0.074194	0.046154	0.042857	0.051195	0.076923	0.12412	0.078767	0.053191	0.038194	0.033333	0.18593	0.096386	0.054983	0.074576	0.079038	0.09009	0.05098	0.060377	0.02963	0.044944	0.92105	0.041237	0.044444	0.071429	0.067857	0.92105	0.070336	0.097633	0.32277	0.075908	0.057432	0.046875
Nitazoxanide	0.085714	0.092593	0.095745	0.02952	0	0.03125	0.12791	0.16	0.13158	0.23	0.075758	0.15625	0.11765	0.10345	0.13669	0.14035	0.15789	0.15436	0.07767	0.11966	0.042553	0.11364	0.074074	0.062069	0.22523	0.2	0.035714	0.047138	0.12155	0.15873	0.18182	0.11679	0.12222	0.091837	0.14286	0.15842	0.18	0.02974	0.15447	0.15238	0.15054	0.15966	0.02974	0.15951	0.12903	0.071942	0.15385	0.20635	0.080808
Nystatin	0.093897	0.077273	0.032558	0.061333	0.082902	0.20851	0.023697	0.060241	0.050847	0.095023	0.16474	0.084906	0.063927	0.068966	0.086275	0.097902	0.078231	0.085821	0.069767	0.06383	0.12712	0.090164	0.11735	0.079051	0.071429	0.070833	0.067358	0.072319	0.091525	0.06	0.065891	0.058366	0.084459	0.066038	0.03913	0.063063	0.067568	0.058824	0.069672	0.052632	0.084691	0.079832	0.058824	0.073171	0.10033	0.10904	0.10938	0.062745	0.066038
Omacetaxine_mepesuccinate	0.085526	0.097403	0.084507	0.061093	0.068182	0.08	0.057143	0.13295	0.097561	0.11538	0.10197	0.14085	0.092715	0.12234	0.12366	0.17703	0.13699	0.14948	0.08	0.2381	0.11236	0.13793	0.097923	0.1326	0.1	0.11834	0.086614	0.077381	0.13393	0.10674	0.13115	0.12707	0.13964	0.1049	0.10323	0.090909	0.083333	0.064935	0.090395	0.13158	0.12766	0.18868	0.064935	0.12676	0.15487	0.097484	0.13089	0.13408	0.097222
Oseltamivir	0.084906	0.081818	0.083333	0.060606	0.05814	0.12162	0.076923	0.1145	0.083333	0.15888	0.08365	0.15464	0.026786	0.073333	0.067114	0.11364	0.10556	0.08805	0.066667	0.056	0.096296	0.088235	0.081081	0.13139	0.11382	0.14876	0.1	0.064846	0.096774	0.072993	0.12143	0.14074	0.11538	0.069307	0.11009	0.072727	0.04386	0.061069	0.091603	0.070175	0.096939	0.15833	0.061069	0.13772	0.098958	0.071685	0.12925	0.077465	0.069307
Oxymetholone	0.089286	0.095652	0.04717	0.047445	0.11364	0.048485	0.029412	0.040816	0.037879	0.11017	0.061818	0.091743	0.051724	0.056604	0.064103	0.10326	0.035176	0.065089	0.072072	0.05303	0.28099	0.099291	0.038095	0.125	0.051095	0.035461	0.25	0.063333	0.065657	0.026667	0.058065	0.066225	0.044776	0.074766	0.04065	0.041667	0.058824	0.051661	0.027397	0.04878	0.04717	0.081481	0.051661	0.031414	0.079208	0.073684	0.08805	0.066667	0.10577
Paroxetine	0.08547	0.11966	0.074074	0.031802	0.061856	0.040936	0.037736	0.12857	0.15447	0.088	0.11236	0.18095	0.16514	0.2446	0.24818	0.10638	0.098958	0.1859	0.087719	0.25217	0.045752	0.15108	0.050633	0.050314	0.087591	0.16154	0.06383	0.048544	0.10204	0.16058	0.097403	0.064103	0.14362	0.090909	0.11765	0.16071	0.15929	0.035714	0.16541	0.17544	0.11275	0.12687	0.035714	0.11602	0.13776	0.065068	0.17105	0.12245	0.1215
Pentoxifylline	0.11111	0.1068	0.16471	0.082677	0	0.045455	0.094118	0.128	0.10619	0.11215	0.089494	0.10309	0.067961	0.075862	0.1	0.091429	0.10227	0.11258	0.080808	0.058333	0.051471	0.11719	0.067797	0.071429	0.10924	0.11667	0.077922	0.065972	0.087432	0.075758	0.13433	0.16406	0.125	0.11957	0.14851	0.086538	0.085714	0.083333	0.095238	0.125	0.10526	0.11667	0.083333	0.15625	0.089947	0.076923	0.095238	0.12977	0.11957
Peramivir	0.10476	0.081081	0.05	0.060377	0.069767	0.13605	0.11236	0.072993	0.065041	0.16822	0.091603	0.13	0.026549	0.045161	0.038961	0.11299	0.098901	0.054545	0.097087	0.023077	0.1374	0.087591	0.091837	0.17293	0.1405	0.13821	0.072289	0.075601	0.096257	0.042254	0.12857	0.13139	0.073684	0.058252	0.079646	0.04386	0.034483	0.060837	0.058824	0.042373	0.090909	0.10236	0.060837	0.097701	0.092784	0.071429	0.12081	0.076923	0.058252
Phenazopyridine	0.040816	0.11579	0.10976	0.015209	0.012987	0.013245	0.14865	0.13675	0.15842	0.16842	0.058366	0.11236	0.17241	0.12121	0.168	0.063953	0.13415	0.13475	0.11236	0.11215	0	0.054688	0.047782	0.0070922	0.16981	0.14545	0.013514	0.031034	0.11047	0.17544	0.125	0.068182	0.091954	0.067416	0.13684	0.23529	0.23256	0.015326	0.19266	0.21111	0.12849	0.086207	0.015326	0.14194	0.087912	0.043796	0.16794	0.11111	0.067416
Phenothiazine	0.042553	0.073684	0.074074	0.01938	0	0	0.051948	0.14159	0.16495	0.16304	0.067729	0.13095	0.18072	0.125	0.16393	0.059172	0.14465	0.17293	0.079545	0.1165	0	0.056452	0.03413	0	0.16505	0.15094	0.014286	0.020761	0.13333	0.2381	0.12	0.045802	0.094118	0.083333	0.13043	0.24691	0.2439	0.019531	0.23529	0.22093	0.14451	0.089286	0.019531	0.12338	0.096045	0.032967	0.15504	0.10569	0.070588
Pibrentasvir	0.056391	0.079545	0.050584	0.093137	0.03629	0.040752	0.051793	0.087108	0.096296	0.09434	0.15345	0.090196	0.089147	0.17626	0.16071	0.17532	0.18506	0.17301	0.057034	0.10781	0.10563	0.15018	0.13023	0.13428	0.11397	0.11314	0.040984	0.11163	0.15987	0.11388	0.10239	0.084746	0.14241	0.049808	0.078947	0.075758	0.08365	0.096296	0.08042	0.082707	0.16159	0.15094	0.096296	0.13738	0.40149	0.19231	0.13311	0.13523	0.062016
Piperacillin	0.1	0.11268	0.075188	0.09622	0.048387	0.067708	0.070312	0.14198	0.11184	0.56731	0.14085	0.14394	0.1	0.12994	0.14451	0.1809	0.18408	0.19101	0.078571	0.096154	0.1	0.16149	0.10462	0.16867	0.20548	0.15584	0.10435	0.093458	0.20896	0.12727	0.25641	0.18405	0.13084	0.12214	0.12676	0.14599	0.15328	0.096886	0.14465	0.15	0.19249	0.14839	0.096886	0.15075	0.16822	0.13423	0.19186	0.17073	0.10526
Plicamycin	0.087137	0.055556	0.03719	0.10622	0.0625	0.18113	0.029412	0.07326	0.057252	0.071146	0.16442	0.079167	0.087137	0.076923	0.058824	0.12459	0.08125	0.09589	0.070248	0.10277	0.096654	0.11742	0.15881	0.086331	0.059701	0.051471	0.058559	0.082547	0.08	0.069091	0.062937	0.063604	0.083591	0.058091	0.046875	0.035156	0.059761	0.1039	0.035714	0.050781	0.071006	0.13492	0.1039	0.059748	0.10836	0.13776	0.094406	0.079137	0.058091
Presatovir	0.068027	0.14184	0.081481	0.055738	0.072581	0.045226	0.11111	0.12575	0.17808	0.14483	0.10847	0.11594	0.12143	0.14045	0.1686	0.20812	0.090498	0.16216	0.076923	0.13725	0.091954	0.19497	0.077381	0.11932	0.1118	0.12422	0.07438	0.08589	0.11312	0.092486	0.15029	0.13953	0.13953	0.10294	0.15603	0.11111	0.16667	0.059603	0.088235	0.16312	0.13216	0.16774	0.059603	0.13725	0.21053	0.15203	0.15556	0.23418	0.11111
Promethazine_hydrochloride	0.046296	0.083333	0.073684	0.041199	0	0.012346	0.043478	0.17073	0.18519	0.18447	0.088462	0.13402	0.15306	0.14388	0.17164	0.083799	0.17262	0.17931	0.067961	0.12069	0.020979	0.065693	0.049505	0.040816	0.19469	0.1913	0.04878	0.023102	0.16763	0.22881	0.12319	0.093525	0.14205	0.092784	0.19	0.30337	0.19388	0.041509	0.24779	0.33333	0.18994	0.10484	0.041509	0.15337	0.11765	0.04947	0.18841	0.12687	0.070707
Propericiazine	0.064516	0.13333	0.09009	0.042105	0.048544	0.039773	0.036036	0.15603	0.16667	0.1371	0.11029	0.13158	0.15789	0.14839	0.28467	0.10363	0.11917	0.20253	0.084034	0.12879	0.057692	0.13793	0.053125	0.055215	0.13235	0.1223	0.060606	0.054487	0.14508	0.17143	0.16	0.10323	0.15183	0.096491	0.1405	0.17391	0.19298	0.046099	0.15942	0.33654	0.17172	0.11429	0.046099	0.13736	0.13433	0.067568	0.17308	0.20567	0.11607
PX-12	0.060976	0.070588	0.085714	0.032787	0	0.014706	0.029412	0.063063	0.1087	0.066667	0.040486	0.090909	0.035714	0.072581	0.048	0.05	0.062112	0.035714	0.10526	0.050505	0.016949	0.034483	0.039146	0.03252	0.11224	0.057143	0.052632	0.021583	0.047619	0.0625	0.04878	0.058824	0.060606	0.081081	0.14815	0.071429	0.045977	0.033058	0.064815	0.068182	0.050562	0.04717	0.033058	0.065789	0.057803	0.034351	0.061538	0.068376	0.11111
Pyrvinium_pamoate	0.029851	0.059701	0.049587	0.055749	0	0	0.034188	0.18182	0.19531	0.13953	0.10791	0.097561	0.17949	0.1358	0.19737	0.095	0.1746	0.15976	0.046512	0.17424	0.03012	0.089172	0.055385	0.034884	0.14286	0.16547	0.037383	0.033951	0.1407	0.21429	0.10429	0.079268	0.15897	0.07377	0.13386	0.27027	0.18333	0.05614	0.22059	0.22881	0.15534	0.14894	0.05614	0.18333	0.14706	0.066225	0.16667	0.14286	0.048
quercetin	0.09434	0.071429	0.082474	0.048507	0	0.04375	0.053191	0.16667	0.18018	0.10619	0.10853	0.097087	0.50649	0.14085	0.09589	0.070652	0.081081	0.12987	0.086538	0.17699	0.020548	0.16406	0.066445	0.0064516	0.095238	0.09375	0.034884	0.043333	0.056701	0.12121	0.11268	0.068966	0.1087	0.10101	0.10909	0.091743	0.16505	0.048872	0.082707	0.11818	0.069307	0.15702	0.048872	0.091429	0.092784	0.071429	0.084416	0.13235	0.09
Quinacrine	0.046512	0.085938	0.097345	0.071429	0	0.044944	0.082569	0.29688	0.40187	0.099237	0.12132	0.16814	0.16379	0.16026	0.20946	0.16129	0.14062	0.12209	0.064516	0.17829	0.02439	0.090909	0.086262	0.041667	0.1295	0.16912	0.038462	0.057325	0.12563	0.20144	0.11321	0.11538	0.19892	0.066667	0.58427	0.22124	0.15833	0.0681	0.26357	0.25664	0.15196	0.16912	0.0681	0.2069	0.13235	0.06689	0.1411	0.16892	0.057851
raloxifene	0.061644	0.089041	0.090909	0.045752	0.039683	0.045685	0.053435	0.19231	0.18881	0.10067	0.23106	0.15152	0.27049	0.14857	0.28387	0.11321	0.15459	0.19663	0.062937	0.15436	0.05618	0.14634	0.065089	0.054054	0.12025	0.21769	0.04065	0.060241	0.14019	0.19872	0.12571	0.096045	0.28571	0.072464	0.11806	0.16176	0.14388	0.049505	0.25342	0.16547	0.16972	0.14013	0.049505	0.19171	0.20673	0.086538	0.1573	0.21384	0.080292
Raltegravir	0.091603	0.11364	0.10924	0.069444	0	0.037433	0.125	0.15232	0.16176	0.16031	0.11388	0.16667	0.18182	0.18125	0.19108	0.14872	0.17617	0.16185	0.076923	0.11888	0.053892	0.21379	0.11897	0.11585	0.17021	0.1844	0.054545	0.075949	0.13171	0.12179	0.17834	0.16667	0.14356	0.12397	0.12879	0.13178	0.14844	0.06993	0.11039	0.12782	0.15166	0.16783	0.06993	0.18478	0.15459	0.11986	0.1345	0.19868	0.10569
Raltitrexed	0.099237	0.088235	0.13675	0.069204	0	0.059783	0.10435	0.16667	0.21374	0.18605	0.12143	0.16529	0.17073	0.15152	0.15337	0.14796	0.19372	0.14124	0.084615	0.12587	0.053571	0.13462	0.11859	0.1018	0.21168	0.22628	0.044643	0.089457	0.1592	0.18919	0.22368	0.18065	0.14851	0.12295	0.19048	0.13953	0.1746	0.069686	0.13907	0.17054	0.19608	0.15068	0.069686	0.19672	0.16505	0.09699	0.16766	0.2053	0.096
Ramipril	0.09375	0.13386	0.075	0.062718	0.074074	0.091429	0.051282	0.15541	0.11511	0.2735	0.12319	0.17094	0.076923	0.11377	0.1871	0.18182	0.19149	0.16471	0.062016	0.097902	0.10897	0.15333	0.091772	0.19205	0.25581	0.17986	0.086538	0.090615	0.25137	0.13907	0.19737	0.13291	0.13433	0.090164	0.14062	0.15323	0.125	0.066901	0.15862	0.15748	0.22449	0.13103	0.066901	0.17486	0.17413	0.098305	0.2649	0.14839	0.10833
Remdesivir	0.16892	0.12025	0.11724	0.073016	0.034722	0.10891	0.090909	0.17241	0.1677	0.19737	0.14333	0.16438	0.12338	0.13472	0.16667	0.12889	0.18433	0.17259	0.15646	0.098266	0.067358	0.1016	0.125	0.086735	0.21875	0.17964	0.05036	0.069364	0.16964	0.19186	0.16848	0.12766	0.16518	0.11409	0.16993	0.18121	0.15686	0.070064	0.19643	0.16129	0.18696	0.12571	0.070064	0.20976	0.14957	0.081818	0.23077	0.13441	0.099338
resveratrol	0.061224	0.08	0.068966	0.030651	0	0.019737	0.048193	0.125	0.20202	0.097087	0.096	0.12222	0.42466	0.14504	0.12121	0.075581	0.093023	0.10959	0.097826	0.15238	0.014815	0.096	0.040404	0	0.11504	0.13274	0.013158	0.027304	0.072222	0.14286	0.097744	0.051471	0.097143	0.077778	0.13402	0.15054	0.2	0.030888	0.12821	0.18085	0.085106	0.11304	0.030888	0.10494	0.086957	0.032258	0.10714	0.10938	0.065934
Ribavirin	0.30769	0.16484	0.1519	0.034884	0.054054	0.18605	0.1039	0.055556	0.054054	0.11	0.066667	0.125	0.073684	0.064748	0.042857	0.070175	0.050847	0.066667	0.25316	0.025862	0.08	0.10656	0.1083	0.083969	0.097345	0.067797	0.041667	0.056537	0.043716	0.030769	0.10769	0.10156	0.049724	0.10465	0.048544	0.029412	0.049505	0.035156	0.031746	0.038095	0.052083	0.05	0.035156	0.072727	0.058824	0.047619	0.085106	0.09375	0.20253
Rifabutin	0.12755	0.092233	0.06599	0.1454	0.042328	0.10569	0.040816	0.095652	0.082569	0.11111	0.17771	0.14737	0.099502	0.12185	0.10879	0.13962	0.10909	0.14815	0.1066	0.11215	0.12389	0.14414	0.14516	0.11538	0.094595	0.084071	0.077778	0.11765	0.12727	0.085837	0.10504	0.092437	0.13603	0.10309	0.075829	0.061611	0.097561	0.14627	0.059574	0.075472	0.11458	0.14486	0.14627	0.092251	0.15693	0.18421	0.12863	0.13596	0.086294
Rilpivirine	0.030303	0.09375	0.077586	0.041522	0	0.0053763	0.072072	0.13605	0.26891	0.090226	0.085106	0.099174	0.18261	0.1375	0.15385	0.09596	0.12245	0.12791	0.072581	0.15038	0.011976	0.090323	0.065625	0.023256	0.14493	0.16788	0.028302	0.04717	0.086957	0.15068	0.092025	0.080247	0.14872	0.084034	0.16393	0.14876	0.14754	0.041812	0.13103	0.15323	0.11321	0.13475	0.041812	0.17877	0.13725	0.070234	0.1131	0.20833	0.066116
Rimantadine	0.033333	0.089888	0.012346	0.02381	0.60465	0.051095	0.013333	0.0081301	0.0093458	0.085106	0.047809	0.058824	0	0.05303	0.045802	0.080745	0.011429	0.048611	0.046512	0.037736	0.095652	0.067797	0.027586	0.090164	0.026786	0.017391	0.1	0.046931	0.052023	0.01626	0.030534	0.03937	0.034286	0.036145	0.03125	0.010526	0.021053	0.028112	0.0083333	0.030928	0.037634	0.035398	0.028112	0.012048	0.061798	0.049242	0.074627	0.039683	0.04878
Ritonavir	0.05914	0.069149	0.081395	0.090361	0	0.055319	0.071429	0.15152	0.14595	0.16384	0.13975	0.10857	0.10056	0.10455	0.1699	0.13934	0.36408	0.13839	0.054348	0.080808	0.045455	0.074766	0.16522	0.10233	0.28824	0.18817	0.030303	0.076503	0.34272	0.20526	0.16019	0.15686	0.17769	0.061453	0.14045	0.17647	0.13559	0.090909	0.23626	0.15254	0.65922	0.11055	0.090909	0.20889	0.22083	0.094828	0.27835	0.13527	0.055556
Saquinavir	0.071823	0.13143	0.08284	0.068452	0.069182	0.074561	0.08589	0.125	0.14208	0.19412	0.15924	0.13018	0.096045	0.12676	0.22051	0.22222	0.36275	0.16129	0.073034	0.098958	0.091346	0.1407	0.14	0.24468	0.29341	0.1978	0.063694	0.11714	0.30415	0.20213	0.17413	0.1256	0.17012	0.074713	0.1236	0.18675	0.13793	0.072072	0.20652	0.15517	0.29515	0.11224	0.072072	0.21171	0.23932	0.125	0.31016	0.14851	0.093567
saracatinib	0.056604	0.13158	0.090278	0.050473	0.051095	0.042857	0.06338	0.13714	0.16561	0.079268	0.10458	0.1	0.12752	0.14439	0.20455	0.14747	0.081545	0.16495	0.092715	0.21711	0.069149	0.14857	0.071839	0.055838	0.091954	0.10345	0.052239	0.070381	0.12227	0.13636	0.11111	0.095238	0.15837	0.073333	0.13725	0.11039	0.11688	0.05414	0.11364	0.14379	0.1453	0.15663	0.05414	0.13023	0.15789	0.11041	0.11735	0.2716	0.11806
Simeprevir	0.086486	0.1326	0.079545	0.10574	0.079268	0.058824	0.069767	0.12077	0.1134	0.1413	0.15937	0.125	0.1044	0.13825	0.14486	0.28767	0.11765	0.17195	0.076087	0.16578	0.11962	0.15842	0.14366	0.12617	0.10945	0.10837	0.074074	0.10864	0.13281	0.13107	0.13023	0.12676	0.156	0.096045	0.1129	0.079365	0.13889	0.11315	0.075117	0.10053	0.14885	0.20968	0.11315	0.13115	0.20732	0.18827	0.15068	0.16585	0.10227
Sirolimus	0.099057	0.092166	0.052133	0.1339	0.066327	0.10506	0.023697	0.081967	0.073593	0.09009	0.16812	0.095238	0.088785	0.10714	0.10359	0.14599	0.10069	0.13672	0.074766	0.10619	0.13675	0.13675	0.11735	0.12346	0.071429	0.075314	0.067358	0.10256	0.10653	0.086066	0.086957	0.075099	0.10309	0.097087	0.066964	0.063063	0.087156	0.13143	0.05668	0.076233	0.091803	0.12719	0.13143	0.080702	0.15845	0.19143	0.11373	0.10163	0.08134
Sofosbuvir	0.232	0.097222	0.091603	0.085034	0.031746	0.084656	0.053846	0.14907	0.11921	0.24427	0.14085	0.18898	0.12409	0.15607	0.14451	0.14078	0.17822	0.19774	0.086331	0.10323	0.080925	0.14024	0.11146	0.11494	0.20548	0.1634	0.076271	0.063636	0.19118	0.17722	0.15294	0.10286	0.14151	0.176	0.12676	0.18045	0.1791	0.085616	0.15924	0.15	0.16514	0.14839	0.085616	0.145	0.16822	0.10098	0.22754	0.11628	0.12214
stavudine	0.20482	0.18182	0.15584	0.055777	0.027027	0.06338	0.050633	0.082645	0.084906	0.13542	0.067194	0.14118	0.11111	0.12308	0.074627	0.071006	0.063584	0.11268	0.14118	0.073394	0.039062	0.15652	0.066434	0.052632	0.089286	0.087719	0.073529	0.053191	0.061798	0.090909	0.10938	0.10317	0.062147	0.55	0.081633	0.084211	0.11828	0.056225	0.066667	0.091837	0.06383	0.097345	0.056225	0.067073	0.076923	0.06367	0.10219	0.1129	0.24
sulfamethoxazole	0.072917	0.11458	0.10843	0.02682	0.012821	0.026667	0.11688	0.12605	0.16832	0.14286	0.066406	0.13636	0.18391	0.1374	0.12214	0.11515	0.10651	0.11806	0.098901	0.13208	0.014925	0.096774	0.058419	0.036232	0.12613	0.16514	0.041096	0.038062	0.090909	0.125	0.11538	0.092308	0.11047	0.12941	0.17204	0.13978	0.22989	0.027027	0.11966	0.15789	0.10326	0.13393	0.027027	0.12658	0.099448	0.062963	0.232	0.14634	0.090909
Tacrolimus	0.11053	0.085859	0.058201	0.11905	0.074713	0.11489	0.031915	0.061404	0.046296	0.078431	0.14414	0.10053	0.060302	0.075314	0.080508	0.15415	0.088561	0.12083	0.07772	0.080569	0.1564	0.12442	0.10345	0.12054	0.04955	0.063348	0.076023	0.1027	0.086957	0.056522	0.081197	0.082251	0.079422	0.090909	0.043269	0.043902	0.064356	0.11642	0.043668	0.058252	0.076125	0.1244	0.11642	0.063197	0.13704	0.17211	0.096234	0.082609	0.085106
Tamoxifen	0.037879	0.06015	0.086207	0.037801	0	0.027322	0.052632	0.22628	0.1875	0.14961	0.17176	0.15517	0.12295	0.10909	0.24828	0.079208	0.24157	0.15385	0.055118	0.10791	0.030303	0.055901	0.052308	0.035088	0.17778	0.288	0.037736	0.030864	0.18947	0.2803	0.11875	0.11392	0.22951	0.065574	0.17213	0.37255	0.15574	0.038062	0.71875	0.26316	0.22798	0.10274	0.038062	0.24706	0.13659	0.042208	0.20513	0.10759	0.048387
Tenofovir_(TFV)	0.14894	0.19149	0.25974	0.041985	0.012048	0.05298	0.10976	0.077519	0.098214	0.093458	0.057034	0.09375	0.08	0.092199	0.078014	0.067797	0.078652	0.064103	0.22093	0.059322	0.029197	0.068182	0.071918	0.042254	0.13043	0.090909	0.038462	0.044521	0.05914	0.085271	0.11111	0.11364	0.094972	0.10989	0.11765	0.088235	0.076923	0.042308	0.070866	0.084906	0.07772	0.064516	0.042308	0.089286	0.079365	0.05036	0.10417	0.1145	0.18824
Tenofovir_alafenamide	0.080292	0.15152	0.17094	0.068259	0.0081301	0.05291	0.11017	0.16234	0.13986	0.18939	0.11189	0.13281	0.10448	0.12139	0.1497	0.12808	0.18974	0.15084	0.14173	0.10738	0.04023	0.083832	0.11006	0.08046	0.25	0.17808	0.043103	0.055046	0.1791	0.16883	0.15854	0.11976	0.17413	0.084615	0.15789	0.18898	0.15152	0.068729	0.17333	0.16541	0.18095	0.14667	0.068729	0.17368	0.17308	0.09571	0.21341	0.15528	0.11905
Tenofovir_disoproxil	0.093525	0.1223	0.16529	0.081911	0.007874	0.057292	0.097561	0.095808	0.077419	0.11034	0.084175	0.087591	0.041096	0.07027	0.065217	0.11483	0.12919	0.10526	0.12879	0.05625	0.051136	0.069364	0.11563	0.097143	0.14474	0.12821	0.041667	0.064024	0.13146	0.082353	0.12139	0.1369	0.12676	0.074074	0.11268	0.076389	0.061224	0.082474	0.084337	0.074324	0.13004	0.11392	0.082474	0.1407	0.14286	0.098039	0.12778	0.098266	0.11538
terconazole	0.073826	0.10811	0.087591	0.05178	0.054264	0.039409	0.059259	0.12353	0.19863	0.097403	0.13793	0.13768	0.12676	0.16384	0.22156	0.14218	0.11927	0.17838	0.075342	0.14194	0.048913	0.10286	0.06414	0.058201	0.1375	0.16456	0.064	0.05	0.15814	0.15663	0.10383	0.087432	0.20976	0.092857	0.1773	0.19853	0.15493	0.055556	0.18987	0.21014	0.16592	0.10843	0.055556	0.14078	0.17431	0.088608	0.18539	0.21472	0.1087
Terlipressin	0.058182	0.068841	0.052632	0.13433	0.034884	0.089172	0.049808	0.10653	0.092857	0.12782	0.20366	0.095057	0.10227	0.09772	0.14334	0.13415	0.16822	0.13681	0.054945	0.065744	0.055375	0.10959	0.18095	0.12969	0.12996	0.12903	0.03125	0.27415	0.20253	0.12153	0.14433	0.1	0.13473	0.055762	0.076087	0.097015	0.10487	0.13784	0.10764	0.099631	0.18845	0.089965	0.13784	0.1619	0.16566	0.15012	0.15932	0.10403	0.059701
Thiothixene	0.052239	0.090226	0.07438	0.058824	0.035398	0.021277	0.042017	0.17808	0.17293	0.14504	0.10676	0.12195	0.15574	0.15432	0.23333	0.13265	0.13636	0.21341	0.053435	0.15328	0.048193	0.12258	0.054878	0.064706	0.14789	0.17021	0.075472	0.049689	0.16162	0.16107	0.15094	0.13208	0.16244	0.089431	0.14844	0.22034	0.25	0.062937	0.16552	0.27586	0.199	0.14583	0.062937	0.16757	0.14493	0.079734	0.21519	0.25175	0.080645
Tideglusib	0.076923	0.07438	0.084906	0.046763	0	0.011429	0.048077	0.16296	0.175	0.17391	0.11698	0.11818	0.17757	0.14667	0.26866	0.078125	0.21387	0.20261	0.060345	0.12598	0.0063291	0.11189	0.044164	0.024691	0.19355	0.17188	0.03125	0.035256	0.18785	0.29508	0.15862	0.092715	0.16304	0.11215	0.11864	0.24038	0.22642	0.047101	0.28333	0.22018	0.21505	0.11111	0.047101	0.17544	0.13265	0.054422	0.20408	0.13889	0.081818
Tipranavir	0.074534	0.079268	0.087248	0.073016	0.013605	0.046729	0.04698	0.2	0.22078	0.17419	0.14716	0.11111	0.16892	0.20994	0.22599	0.12389	0.21801	0.17857	0.0625	0.12426	0.03	0.13812	0.083095	0.054455	0.2037	0.16568	0.05036	0.066282	0.19635	0.23494	0.14973	0.10995	0.20833	0.092105	0.16993	0.21379	0.21233	0.073482	0.22561	0.17647	0.20796	0.12571	0.073482	0.22167	0.14957	0.068862	0.23757	0.15934	0.084967
Toremifene	0.037037	0.058824	0.084034	0.033898	0	0.032432	0.060345	0.21277	0.18321	0.14615	0.16541	0.15126	0.12	0.10714	0.24324	0.078049	0.23077	0.15116	0.053846	0.10563	0.023669	0.054878	0.051829	0.028571	0.17391	0.28125	0.027273	0.033742	0.18653	0.28358	0.12346	0.11875	0.21925	0.064	0.168	0.3619	0.16129	0.03413	0.71429	0.26724	0.22449	0.093333	0.03413	0.24277	0.12919	0.038462	0.20126	0.1125	0.047244
Triflupromazine_hydrochloride	0.042373	0.076271	0.087379	0.039711	0	0.017544	0.039216	0.20312	0.2	0.14783	0.085185	0.1215	0.16038	0.21583	0.19286	0.085106	0.14365	0.18301	0.061947	0.12903	0.012987	0.098592	0.051282	0.031646	0.15079	0.176	0.032258	0.032258	0.12169	0.18321	0.13793	0.14085	0.14054	0.084112	0.19444	0.32632	0.19811	0.04	0.208	0.49425	0.15544	0.10526	0.04	0.1716	0.095	0.040678	0.16	0.15	0.06422
Trimethoprim	0.065421	0.14563	0.14444	0.041045	0.011236	0.03125	0.14118	0.14173	0.16216	0.069565	0.055762	0.13265	0.11765	0.11111	0.12857	0.12717	0.1	0.10968	0.13265	0.2243	0.020833	0.097015	0.085034	0.033557	0.10569	0.1129	0.048193	0.050676	0.051813	0.15873	0.098592	0.1087	0.10383	0.080808	0.13208	0.10377	0.1028	0.041353	0.083969	0.11009	0.091837	0.28972	0.041353	0.13174	0.11111	0.056738	0.085526	0.14286	0.091837
Trovafloxacin	0.094488	0.144	0.10345	0.062937	0.055046	0.061453	0.089286	0.14094	0.14074	0.16535	0.11151	0.13333	0.16807	0.19355	0.15823	0.12821	0.082524	0.19394	0.096774	0.15556	0.061728	0.31298	0.075	0.071856	0.10274	0.10884	0.056604	0.073482	0.075472	0.10323	0.17532	0.14839	0.1407	0.10924	0.10687	0.075758	0.15323	0.067138	0.077419	0.13178	0.09633	0.18116	0.067138	0.12042	0.1244	0.10239	0.13095	0.18	0.11864
Udenafil	0.097902	0.12587	0.14961	0.10274	0.031008	0.045226	0.068702	0.19745	0.14667	0.10667	0.13149	0.10791	0.11348	0.14689	0.1686	0.14976	0.10046	0.14973	0.084507	0.15232	0.055556	0.15152	0.1003	0.088398	0.09816	0.11043	0.092437	0.08589	0.12329	0.15951	0.15029	0.1462	0.2069	0.11111	0.15603	0.10345	0.15	0.10345	0.12121	0.13103	0.14222	0.19868	0.10345	0.18367	0.1659	0.11803	0.15556	0.1747	0.12782
Umifenovir	0.0625	0.076923	0.10619	0.071174	0	0.044693	0.0625	0.25564	0.208	0.17886	0.11273	0.13675	0.18261	0.13043	0.16883	0.10714	0.17021	0.16867	0.064	0.15038	0.049689	0.14189	0.07571	0.053892	0.1791	0.18519	0.048077	0.050473	0.13636	0.19149	0.17881	0.15894	0.15464	0.09322	0.16393	0.24107	0.17647	0.071685	0.19708	0.24348	0.16832	0.16788	0.071685	0.21965	0.12077	0.073826	0.1761	0.17568	0.075
Valaciclovir	0.11215	0.14953	0.58824	0.067669	0.010638	0.069182	0.14607	0.11111	0.098361	0.12281	0.086466	0.11538	0.0625	0.10738	0.086667	0.092896	0.10929	0.099379	0.12621	0.070866	0.034014	0.085714	0.098305	0.074324	0.14634	0.13492	0.057471	0.07483	0.089005	0.11029	0.11806	0.15328	0.15	0.12	0.12613	0.089286	0.088496	0.068182	0.097015	0.095652	0.12308	0.10853	0.068182	0.14118	0.12565	0.082143	0.13333	0.12143	0.19149
Valganciclovir	0.11712	0.16364	0.50667	0.074349	0.010101	0.080247	0.1383	0.099291	0.10317	0.12712	0.088889	0.12037	0.068966	0.1039	0.083871	0.090426	0.11828	0.096386	0.14151	0.068182	0.039735	0.090278	0.10774	0.071895	0.15873	0.12977	0.054348	0.080808	0.092308	0.11429	0.12162	0.15603	0.12169	0.13592	0.12069	0.076271	0.094017	0.074906	0.085714	0.091667	0.12563	0.10448	0.074906	0.13068	0.12821	0.084507	0.14379	0.13287	0.20619
Valinomycin	0.053279	0.027559	0.029289	0.33968	0.013043	0.054795	0.021277	0.047273	0.034221	0.047244	0.17956	0.036735	0.044715	0.059441	0.030822	0.073016	0.062305	0.064189	0.040984	0.049808	0.046931	0.066176	0.11594	0.068345	0.041045	0.033088	0.03139	0.1701	0.074534	0.035842	0.045455	0.049645	0.055046	0.046025	0.035433	0.023622	0.044	0.32911	0.021505	0.027237	0.053097	0.068441	0.32911	0.040752	0.092879	0.28571	0.062069	0.038732	0.037344
Valrubicin	0.12791	0.093923	0.070175	0.10123	0.055901	0.12903	0.053571	0.15385	0.1117	0.14045	0.18182	0.1369	0.12139	0.13744	0.12264	0.18534	0.13008	0.1831	0.091429	0.14674	0.091346	0.18848	0.14	0.11962	0.10769	0.15344	0.070513	0.11714	0.12749	0.14721	0.16832	0.13107	0.1417	0.093567	0.10497	0.088398	0.11864	0.10526	0.09901	0.1044	0.13077	0.1978	0.10526	0.17467	0.13725	0.125	0.13426	0.13171	0.087209
Vancomycin	0.088525	0.053292	0.04902	0.14781	0.026667	0.1821	0.046512	0.09009	0.10863	0.11075	0.255	0.085809	0.11785	0.11176	0.09621	0.11924	0.13351	0.11429	0.082237	0.097484	0.06414	0.092814	0.19866	0.090909	0.10972	0.1125	0.033898	0.17295	0.14092	0.10303	0.10651	0.084795	0.12903	0.058632	0.076433	0.084142	0.098039	0.14849	0.097561	0.079618	0.125	0.11599	0.14849	0.12431	0.1383	0.17808	0.12647	0.091445	0.055195
Vapreotide	0.05618	0.059259	0.050388	0.16104	0.02381	0.07767	0.051587	0.1259	0.11236	0.14118	0.28409	0.10714	0.10588	0.10067	0.16014	0.11692	0.21192	0.13712	0.064885	0.079422	0.05	0.097561	0.15403	0.10274	0.16923	0.14607	0.032389	0.22821	0.20847	0.18045	0.14894	0.10309	0.17089	0.057692	0.090909	0.10895	0.10853	0.16492	0.16981	0.10728	0.23625	0.10072	0.16492	0.17049	0.15951	0.1592	0.18929	0.099656	0.057692
Velpatasvir	0.085586	0.1036	0.069767	0.097297	0.043269	0.054152	0.056604	0.13333	0.13274	0.15207	0.20175	0.11215	0.12093	0.15261	0.19247	0.22433	0.27953	0.19124	0.076923	0.17273	0.083004	0.14644	0.14066	0.16598	0.17937	0.14719	0.04902	0.1202	0.20438	0.17167	0.14113	0.10236	0.19203	0.068493	0.10762	0.13488	0.12385	0.10082	0.14957	0.12727	0.22222	0.17778	0.10082	0.19245	0.43404	0.1612	0.20165	0.14815	0.088372
Voxilaprevir	0.089552	0.10945	0.072165	0.10345	0.065574	0.071429	0.068783	0.10132	0.093458	0.12871	0.15089	0.125	0.078818	0.13734	0.13853	0.26582	0.12639	0.13992	0.069307	0.10798	0.15068	0.16129	0.11873	0.17727	0.095455	0.10455	0.084746	0.1123	0.12821	0.08658	0.125	0.11688	0.12454	0.087179	0.092233	0.072464	0.10396	0.10725	0.078603	0.08134	0.1193	0.14623	0.10725	0.12214	0.171	0.17836	0.12971	0.13216	0.092784
Ximelagatran	0.085714	0.1223	0.084615	0.049669	0.07563	0.074074	0.071429	0.10909	0.11333	0.16667	0.11806	0.18254	0.085714	0.11864	0.16667	0.18878	0.15686	0.14754	0.064286	0.083333	0.10778	0.14907	0.095092	0.18519	0.14474	0.24823	0.068376	0.10443	0.1699	0.10843	0.16168	0.12353	0.13208	0.090226	0.11268	0.099291	0.10638	0.053512	0.13208	0.11972	0.16129	0.12102	0.053512	0.22703	0.19807	0.10891	0.18023	0.13772	0.10687
Zanamivir	0.12621	0.090909	0.071429	0.048507	0.045455	0.12838	0.1	0.057554	0.048	0.16822	0.083333	0.11881	0.06422	0.058824	0.038961	0.082418	0.092896	0.067485	0.10784	0.031008	0.087591	0.095588	0.099315	0.1223	0.12195	0.11111	0.047059	0.075601	0.078947	0.057143	0.13669	0.13139	0.051546	0.10101	0.051724	0.034783	0.052632	0.048872	0.043478	0.033613	0.074627	0.10236	0.048872	0.085227	0.076142	0.067616	0.12838	0.069444	0.09
Zidovudine	0.21348	0.15464	0.14118	0.05814	0.063291	0.096552	0.045977	0.061069	0.060345	0.11429	0.069231	0.12903	0.08	0.10791	0.062937	0.073864	0.04918	0.099338	0.12903	0.059322	0.052239	0.16529	0.068259	0.064748	0.065574	0.064516	0.08	0.059028	0.053476	0.068702	0.094891	0.10526	0.053763	0.38356	0.055556	0.057143	0.087379	0.062745	0.046154	0.074766	0.055838	0.081967	0.062745	0.057803	0.068063	0.065693	0.096552	0.097744	0.23171
Penciclovir	0.12766	0.19565	0.58333	0.054475	0.012346	0.075342	0.12658	0.07874	0.1	0.084906	0.061538	0.072917	0.092784	0.093525	0.086957	0.056497	0.073446	0.058065	0.18391	0.042373	0.022059	0.077519	0.076125	0.035461	0.10345	0.07438	0.039474	0.066901	0.059783	0.104	0.12977	0.15079	0.089888	0.13793	0.13131	0.058252	0.1	0.054902	0.072	0.097087	0.089947	0.056911	0.054902	0.09697	0.068783	0.054545	0.082759	0.125	0.25316
docosanol	0.016529	0.024194	0.056604	0.032258	0	0.035714	0	0.084507	0.045455	0.015385	0.042705	0.025641	0.0081967	0.011976	0.02454	0.0049261	0.024752	0.011173	0.025641	0.0071942	0.012987	0.012987	0.04127	0.012422	0.028369	0.020833	0.010526	0.052632	0.034146	0.040268	0.03125	0.038462	0.071066	0.035714	0.066116	0.02439	0.0079365	0.032491	0.041379	0.04	0.042056	0.0068493	0.032491	0.1	0.0045872	0.003268	0.029586	0.03871	0.026549
Pleconaril	0.056452	0.097561	0.1215	0.049645	0	0.034091	0.065421	0.2	0.14062	0.052632	0.082734	0.07563	0.13913	0.17219	0.12179	0.076142	0.085859	0.11176	0.07563	0.15625	0.018634	0.12329	0.087379	0.03012	0.077465	0.083916	0.04	0.047923	0.067961	0.11644	0.094937	0.1039	0.12308	0.097345	0.13223	0.11667	0.08	0.05	0.10417	0.12195	0.089623	0.13139	0.05	0.12568	0.086124	0.067797	0.083333	0.15753	0.078261
Rupintrivir	0.080247	0.084848	0.086093	0.1039	0.02027	0.066038	0.07483	0.14444	0.13772	0.14286	0.15	0.15436	0.11465	0.18182	0.18378	0.18519	0.22749	0.14778	0.061728	0.10983	0.061224	0.14286	0.15854	0.15591	0.2236	0.1988	0.072464	0.11712	0.22791	0.125	0.16043	0.12632	0.16372	0.098039	0.16026	0.1125	0.12579	0.1082	0.12778	0.1375	0.22222	0.15698	0.1082	0.18483	0.22624	0.12893	0.20213	0.14516	0.098039
pirodavir	0.072	0.1405	0.12844	0.045455	0.047619	0.057143	0.083333	0.17857	0.17323	0.12598	0.16031	0.21296	0.12605	0.15385	0.24476	0.13757	0.14136	0.19255	0.082645	0.14394	0.077419	0.12838	0.069401	0.09434	0.13869	0.27419	0.091837	0.064309	0.13776	0.16901	0.14286	0.12338	0.21978	0.10435	0.15702	0.18103	0.12195	0.04947	0.26562	0.18487	0.16418	0.15328	0.04947	0.21512	0.17949	0.085324	0.1859	0.21986	0.13393
suramin	0.035842	0.03169	0.02583	0.058275	0	0.030303	0.038168	0.09215	0.10545	0.07971	0.16203	0.059259	0.10305	0.073718	0.11	0.10778	0.1372	0.098101	0.032491	0.081272	0.025478	0.073333	0.10762	0.068182	0.09507	0.13818	0.015504	0.094595	0.11504	0.11073	0.088816	0.058065	0.13213	0.044444	0.064982	0.081481	0.10566	0.058548	0.14029	0.076364	0.10826	0.083045	0.058548	0.14465	0.12245	0.12085	0.10749	0.10473	0.025455
ginsenosides	0.059701	0.073529	0.023438	0.058621	0.092593	0.066298	0.0080645	0.035928	0.032895	0.070922	0.064846	0.085938	0.014286	0.038674	0.056818	0.115	0.066038	0.04712	0.061069	0.032468	0.54867	0.07362	0.051515	0.17419	0.044586	0.031056	0.13861	0.059375	0.069444	0.023529	0.045455	0.052326	0.045455	0.038462	0.034965	0.050725	0.013889	0.062718	0.030303	0.041958	0.043103	0.070968	0.062718	0.028436	0.076923	0.07947	0.072222	0.058824	0.062992
favipiravir	0.089744	0.12658	0.1746	0.020408	0.016667	0.038168	0.21429	0.06422	0.086957	0.093023	0.036585	0.093333	0.089744	0.065041	0.066116	0.064103	0.062893	0.067164	0.12329	0.040816	0.035088	0.1028	0.054545	0.041667	0.11458	0.09	0.035714	0.04059	0.035714	0.044643	0.094828	0.10714	0.054878	0.083333	0.070588	0.047619	0.085366	0.020576	0.046296	0.045455	0.063218	0.068627	0.020576	0.088435	0.064706	0.03861	0.070866	0.11818	0.13043
azathioprine	0.067961	0.12871	0.13793	0.037736	0	0.00625	0.081395	0.076336	0.096491	0.072072	0.044776	0.080808	0.089109	0.090909	0.076923	0.073034	0.060109	0.070064	0.16304	0.076271	0.014184	0.075188	0.057047	0.020408	0.081967	0.072	0.0375	0.03367	0.041885	0.075758	0.10145	0.1037	0.07027	0.10753	0.09434	0.066038	0.096154	0.038023	0.061538	0.093458	0.06599	0.080645	0.038023	0.088235	0.084211	0.046263	0.052288	0.11278	0.18391
prednisone	0.12389	0.14912	0.084112	0.054152	0.095745	0.065868	0.057692	0.082192	0.075758	0.17241	0.091912	0.14815	0.08547	0.08805	0.096154	0.13043	0.076531	0.12805	0.10714	0.090909	0.18519	0.17647	0.064103	0.14384	0.1037	0.10219	0.17647	0.08	0.10204	0.06	0.11921	0.11409	0.091371	0.16505	0.072581	0.07438	0.11017	0.058394	0.068966	0.098361	0.086124	0.13534	0.058394	0.074468	0.10945	0.083624	0.14839	0.12245	0.15385
Cholesterol	0.072	0.095238	0.051282	0.07554	0.1	0.075581	0.0086207	0.057692	0.056738	0.091603	0.093525	0.091667	0.022901	0.058824	0.078788	0.10256	0.063415	0.054945	0.07377	0.048611	0.25564	0.084416	0.072785	0.14474	0.083333	0.039474	0.16304	0.078176	0.1206	0.050633	0.053892	0.067901	0.082927	0.058333	0.09375	0.053846	0.029851	0.08	0.045161	0.076336	0.083333	0.07483	0.08	0.045	0.10577	0.092784	0.12805	0.068323	0.08547
BVdU	0.24138	0.15464	0.14118	0.062257	0.063291	0.11189	0.045977	0.05303	0.051282	0.10377	0.077519	0.1413	0.090909	0.1	0.055556	0.073864	0.043478	0.092105	0.15385	0.05042	0.06015	0.16529	0.068259	0.057143	0.065574	0.056	0.065789	0.062718	0.047872	0.060606	0.10294	0.097015	0.048128	0.27848	0.045872	0.04717	0.087379	0.066929	0.038168	0.064815	0.050505	0.073171	0.066929	0.045714	0.0625	0.054152	0.089041	0.073529	0.23171
Clevudine	0.31646	0.13684	0.14815	0.063241	0.038961	0.12319	0.048193	0.062992	0.0625	0.11881	0.07874	0.13483	0.094737	0.11111	0.064748	0.069364	0.050279	0.10204	0.18824	0.052174	0.070312	0.15126	0.088028	0.066667	0.076923	0.066667	0.069444	0.059859	0.048913	0.070866	0.097744	0.1	0.04918	0.4058	0.057692	0.059406	0.090909	0.063745	0.047619	0.067308	0.051546	0.07563	0.063745	0.052941	0.06383	0.066667	0.091549	0.092308	0.2125
Chlorpromazine	0.045045	0.081081	0.09375	0.040741	0	0.018293	0.064516	0.21488	0.27184	0.15741	0.087452	0.13	0.17172	0.14085	0.19403	0.11299	0.14286	0.17568	0.066038	0.13675	0.013605	0.07971	0.052459	0.026316	0.15966	0.18644	0.034884	0.033003	0.12637	0.19355	0.14493	0.14815	0.14607	0.09	0.27083	0.36782	0.23711	0.041045	0.23077	0.66216	0.16129	0.11111	0.041045	0.17901	0.098446	0.041667	0.16783	0.17557	0.068627
Ouabain	0.14286	0.095541	0.060811	0.063898	0.099237	0.23034	0.02027	0.047368	0.039773	0.079268	0.13423	0.1	0.056604	0.07	0.065327	0.096916	0.037037	0.07109	0.10738	0.069364	0.19643	0.1044	0.12012	0.094737	0.049724	0.043478	0.11024	0.079882	0.06639	0.036269	0.055276	0.061538	0.04918	0.087838	0.035714	0.042683	0.04878	0.064309	0.037037	0.047904	0.05098	0.066667	0.064309	0.034043	0.068826	0.096573	0.089552	0.067358	0.11034
Telaprevir	0.072626	0.11364	0.052326	0.068862	0.056604	0.070485	0.054217	0.066986	0.06701	0.11667	0.11385	0.08	0.026738	0.067265	0.082569	0.25229	0.18455	0.077586	0.061798	0.045	0.14213	0.11386	0.1408	0.34104	0.22286	0.096447	0.064516	0.11461	0.18565	0.04186	0.11429	0.1	0.10672	0.057143	0.087912	0.059783	0.037037	0.072508	0.052632	0.058511	0.15415	0.090909	0.072508	0.1125	0.19008	0.12913	0.11982	0.11111	0.088235
Posaconazole	0.074074	0.095238	0.090909	0.079179	0.052941	0.045267	0.039106	0.13043	0.15344	0.092784	0.18413	0.11732	0.13408	0.18009	0.2602	0.10506	0.14343	0.19725	0.06383	0.12245	0.053571	0.15122	0.079365	0.061135	0.1194	0.14646	0.060241	0.069519	0.14062	0.16337	0.11364	0.1	0.24359	0.082873	0.11765	0.12568	0.125	0.08284	0.19689	0.13514	0.16538	0.11275	0.08284	0.15353	0.18182	0.099432	0.16514	0.18719	0.094972
clarithromycin	0.12281	0.059459	0.04023	0.11912	0.063291	0.18537	0.017442	0.051887	0.040201	0.074866	0.11385	0.092486	0.043478	0.057778	0.044248	0.10081	0.07393	0.077586	0.073864	0.066327	0.125	0.081731	0.11204	0.099526	0.043902	0.058824	0.1	0.062842	0.064394	0.04186	0.049327	0.069444	0.056604	0.069364	0.042105	0.054054	0.042553	0.11635	0.037736	0.05291	0.054152	0.096447	0.11635	0.047059	0.070632	0.12239	0.08	0.045455	0.069364
artemisinin	0.076923	0.084112	0.030612	0.049242	0.1	0.058442	0.021505	0.043796	0.024194	0.09009	0.064151	0.079208	0.037037	0.060403	0.061224	0.090395	0.026178	0.069182	0.048077	0.066116	0.17886	0.098485	0.039344	0.12593	0.030769	0.030303	0.21429	0.054608	0.069149	0.014085	0.040541	0.055944	0.041667	0.082474	0.035088	0.036036	0.035714	0.05364	0.021898	0.04386	0.049505	0.079365	0.05364	0.027473	0.066667	0.088235	0.086667	0.056338	0.10526
sulfadoxine	0.065421	0.13462	0.13187	0.033333	0.011236	0.03125	0.11494	0.13281	0.17273	0.13889	0.075758	0.18085	0.15152	0.12676	0.14493	0.15385	0.13793	0.13907	0.14433	0.20183	0.020833	0.080882	0.07047	0.040541	0.14286	0.17949	0.048193	0.043624	0.085561	0.15873	0.1223	0.1087	0.12222	0.091837	0.16505	0.14706	0.20408	0.033582	0.12698	0.15238	0.11458	0.21053	0.033582	0.15244	0.14754	0.060498	0.22222	0.14286	0.10309
Quinine	0.086957	0.17273	0.096154	0.046931	0.086022	0.053892	0.048544	0.10638	0.18644	0.13559	0.10902	0.20792	0.12613	0.15541	0.20714	0.19767	0.1117	0.14375	0.10909	0.16393	0.07483	0.14493	0.057692	0.078431	0.11364	0.1203	0.076923	0.055738	0.091837	0.14599	0.10596	0.078947	0.12698	0.092593	0.20183	0.11304	0.12174	0.051095	0.11679	0.14783	0.10837	0.14615	0.051095	0.11111	0.13918	0.072917	0.15033	0.15603	0.13462
Piperaquine	0.037736	0.097403	0.084507	0.047619	0.044444	0.018868	0.057143	0.13295	0.28571	0.060976	0.11296	0.08	0.14583	0.14054	0.22941	0.12844	0.11659	0.15544	0.072848	0.1375	0.042105	0.11236	0.054131	0.030151	0.1131	0.11834	0.029851	0.05848	0.12389	0.15882	0.10695	0.085106	0.17674	0.053333	0.23022	0.17483	0.13423	0.051282	0.14201	0.22857	0.14719	0.10526	0.051282	0.16505	0.1704	0.083851	0.125	0.25309	0.089655
Artemether	0.064815	0.072072	0.0097087	0.044776	0.096386	0.077922	0	0.035461	0.015625	0.059829	0.063433	0.076923	0.0087719	0.052288	0.067114	0.094972	0.031088	0.06135	0.037037	0.073171	0.184	0.080292	0.04918	0.12319	0.014815	0.022059	0.15789	0.04698	0.0625	0.020833	0.019481	0.033557	0.041026	0.048544	0.025424	0.035088	0.0084746	0.049057	0.021429	0.033898	0.043689	0.077519	0.049057	0.021505	0.071066	0.07554	0.077922	0.040816	0.08
Artesunate	0.091667	0.08	0.043478	0.057143	0.080808	0.10976	0.036364	0.065789	0.035461	0.12	0.082734	0.11304	0.023438	0.05988	0.067073	0.10995	0.064356	0.08	0.04918	0.057143	0.20588	0.11565	0.076923	0.15541	0.077465	0.083916	0.14286	0.07541	0.094527	0.031646	0.08805	0.096774	0.063107	0.078261	0.037879	0.046875	0.030534	0.061372	0.046053	0.045455	0.079439	0.083916	0.061372	0.072917	0.086124	0.089965	0.12346	0.076433	0.097345
Pimodivir	0.094488	0.20168	0.10345	0.048276	0.064815	0.055556	0.099099	0.1039	0.12409	0.12121	0.088028	0.12397	0.112	0.14198	0.15823	0.14583	0.072115	0.14535	0.15254	0.1223	0.10968	0.21986	0.085174	0.084848	0.10274	0.07947	0.066667	0.080386	0.065421	0.096154	0.13836	0.12658	0.10194	0.081967	0.098485	0.051852	0.11719	0.052265	0.056962	0.089552	0.09633	0.14789	0.052265	0.10309	0.14634	0.087542	0.11111	0.18	0.16814
Azithromycin	0.10983	0.059459	0.04023	0.11563	0.070064	0.19118	0.011561	0.046948	0.035	0.069149	0.11728	0.086207	0.037838	0.057778	0.048889	0.10526	0.061538	0.072961	0.067797	0.055556	0.13065	0.081731	0.10894	0.11005	0.033816	0.048544	0.1	0.057065	0.064394	0.037037	0.044643	0.064516	0.052632	0.057143	0.036649	0.048387	0.031579	0.11285	0.032864	0.05291	0.054152	0.074627	0.11285	0.047059	0.066667	0.12239	0.070485	0.050228	0.069364
[truncated: 154 more columns]
