# Supplementary material for: Discovery of Potential Therapeutic Drugs for COVID-19 Through Logistic Matrix Factorization With Kernel Diffusion
Source: Front Microbiol. 2022 Feb 28;13:740382. doi: 10.3389/fmicb.2022.740382 (PMC8919055; doi:10.3389/fmicb.2022.740382)
Supplement: Supplementary file 1 [file Data_Sheet_1.ZIP › dataset+codes-VDA-KLMF/datasets/dataset3/virus name.txt]

2019-nCoV
SARS-CoV
Rotavirus
MERS-CoV
influenza_B_virus
HCoV-229E
HCoV-NL63
HCoV-HKU1
HCoV-OC43
human_enteric_coronavirus
ANDV
EBOV
Hendra
HPIV2
Epstein-Barr_virus
HIV-1
HIV-2
respiratory_syncytial
HPIV1
HPIV3
A-H1N1
A-H5N1
A-H3N2
A-H7N9
cytomegalovirus
Hepatitis_B_virus
Hepatitis_D_virus
HSV-1
HSV-2
HCV
CVB3
HRV
Norovirus
EMCV
