# Supplementary material for: Discovery of Potential Therapeutic Drugs for COVID-19 Through Logistic Matrix Factorization With Kernel Diffusion
Source: Front Microbiol. 2022 Feb 28;13:740382. doi: 10.3389/fmicb.2022.740382 (PMC8919055; doi:10.3389/fmicb.2022.740382)
Supplement: Supplementary file 1 [file Data_Sheet_1.ZIP › dataset+codes-VDA-KLMF/README.md]

# VDA-DNILMF

2021-04-19


The R codes were used to predict virus-drug association (VDA) by the proposed dual-network integrated logistic matrix factorization. And the code is taken from Hao et al. [1]. 

How To Run:

(1) Install required packages

(2) setwd("dir including source codes")

(3) source("demo_VDA-DNILMF.R") ## vd data was used as an example.

These codes were tested on Windows 7, but should also work on Linux.

For any problem about these codes, please feel free to contact Xiongfei Tian at: txfhut@163.com.

If you want to see the original code, see [here](https://github.com/minghao2016/DNILMF).

Reference:

[1] M Hao, et al., Predicting drug-target interactons by dual-network integrated logistic matrix factorization.
